# Supplementary material for: The Relationship Between Soil and Gut Microbiota Influences the Adaptive Strategies of Goitered Gazelles in the Qaidam Basin
Source: Animals (Basel). 2024 Dec 15;14(24):3621. doi: 10.3390/ani14243621 (PMC11672517; doi:10.3390/ani14243621)
Supplement: Supplementary file 1 [file animals-14-03621-s001.zip › supplementary material/supplementary material/Relative Abundance Normalized OTU Annotation Table.txt]

OTU	S_GC_1	S_GEM_3	S_GEM_2	F_GC_3	S_GEM_5	S_GEM_4	S_HES_7	F_GEM_5	F_GEM_4	S_HES_6	S_GEM_1	F_GC_2	F_GC_1	S_HES_8	F_GEM_1	F_HES_8	S_HES_5	F_GEM_3	F_GEM_2	F_HES_7	S_HES_4	S_HES_3	F_HES_6	S_KK_5	S_KK_4	F_HES_5	S_HES_2	S_HES_1	F_HES_2	S_KK_1	F_HES_1	F_HES_4	S_KK_3	S_KK_2	F_HES_3	F_KK_3	F_KK_2	F_KK_5	F_HTTL_6	F_KK_4	F_KK_1	S_KLK_3	S_KLK_2	S_KLK_5	S_KLK_4	S_HTTL_4	F_KLK_4	F_KLK_3	S_KLK_1
OTU1	0.1838657779820730%	1.8616410020684900%	14.8471615720524000%	0.0000000000000000%	4.2518961158354400%	1.5628591128476200%	2.1604228912893600%	0.0000000000000000%	0.0229832222477591%	1.4019765571133100%	10.8710641231901000%	0.0000000000000000%	0.0000000000000000%	2.1834061135371200%	0.0000000000000000%	0.0000000000000000%	2.4821880027579900%	0.0000000000000000%	0.0000000000000000%	0.0000000000000000%	2.0225235578028000%	2.1834061135371200%	0.0000000000000000%	13.7439669041600000%	13.3532521259481000%	0.0000000000000000%	2.2983222247759100%	2.0684900022983200%	0.0000000000000000%	13.6750172374167000%	0.0000000000000000%	0.0000000000000000%	14.9390944610434000%	10.9170305676856000%	0.0000000000000000%	0.0000000000000000%	0.0000000000000000%	0.0000000000000000%	0.0000000000000000%	0.0000000000000000%	0.0000000000000000%	0.0000000000000000%	0.0000000000000000%	0.0000000000000000%	0.0000000000000000%	0.0000000000000000%	0.0000000000000000%	0.0000000000000000%	0.0000000000000000%
OTU10	0.0000000000000000%	0.0000000000000000%	0.0000000000000000%	0.0000000000000000%	0.0000000000000000%	0.0000000000000000%	0.8044127786715700%	0.0000000000000000%	0.0000000000000000%	0.9193288899103650%	0.0000000000000000%	0.0000000000000000%	0.0000000000000000%	0.7124798896805330%	0.0000000000000000%	0.0000000000000000%	0.7354631119282920%	0.0000000000000000%	0.0000000000000000%	0.0000000000000000%	0.7814295564238110%	0.6435302229372560%	0.0000000000000000%	0.0000000000000000%	0.0000000000000000%	0.0000000000000000%	0.5745805561939780%	0.7354631119282920%	0.0000000000000000%	0.0000000000000000%	0.0000000000000000%	0.0000000000000000%	0.0000000000000000%	0.0000000000000000%	0.0000000000000000%	0.0000000000000000%	0.0000000000000000%	0.0000000000000000%	0.0000000000000000%	0.0000000000000000%	0.0000000000000000%	0.0000000000000000%	0.0000000000000000%	0.0000000000000000%	0.0000000000000000%	0.0000000000000000%	0.0000000000000000%	0.0000000000000000%	0.0000000000000000%
OTU100	0.0000000000000000%	0.0000000000000000%	0.0000000000000000%	0.0000000000000000%	0.0000000000000000%	0.0000000000000000%	0.0000000000000000%	0.0000000000000000%	0.0000000000000000%	0.0000000000000000%	0.0000000000000000%	0.0000000000000000%	0.0000000000000000%	0.0000000000000000%	0.0000000000000000%	0.0000000000000000%	0.0000000000000000%	0.0000000000000000%	0.0000000000000000%	0.0000000000000000%	0.0000000000000000%	0.0000000000000000%	0.0000000000000000%	0.0000000000000000%	0.0000000000000000%	0.0000000000000000%	0.0000000000000000%	0.0000000000000000%	0.0000000000000000%	0.0000000000000000%	0.0000000000000000%	0.0000000000000000%	0.0000000000000000%	0.0000000000000000%	0.0000000000000000%	0.0000000000000000%	0.0000000000000000%	0.0000000000000000%	0.0000000000000000%	0.0000000000000000%	0.0000000000000000%	0.0689496667432774%	0.0919328889910365%	0.1378993334865550%	0.0000000000000000%	0.2757986669731100%	0.0000000000000000%	0.0000000000000000%	0.0229832222477591%
OTU1000	0.0000000000000000%	0.0000000000000000%	0.0000000000000000%	0.0000000000000000%	0.0000000000000000%	0.0000000000000000%	0.0000000000000000%	0.0000000000000000%	0.0000000000000000%	0.0000000000000000%	0.0000000000000000%	0.0000000000000000%	0.0000000000000000%	0.0000000000000000%	0.0000000000000000%	0.0000000000000000%	0.0000000000000000%	0.0000000000000000%	0.0000000000000000%	0.0000000000000000%	0.0000000000000000%	0.0000000000000000%	0.0000000000000000%	0.0000000000000000%	0.0000000000000000%	0.0000000000000000%	0.0000000000000000%	0.0000000000000000%	0.0000000000000000%	0.0000000000000000%	0.0000000000000000%	0.0000000000000000%	0.0000000000000000%	0.0000000000000000%	0.0000000000000000%	0.0000000000000000%	0.0000000000000000%	0.0000000000000000%	0.0000000000000000%	0.0000000000000000%	0.0000000000000000%	0.0000000000000000%	0.1838657779820730%	0.1838657779820730%	0.0000000000000000%	0.0229832222477591%	0.0000000000000000%	0.0000000000000000%	0.2528154447253500%
OTU1001	0.0229832222477591%	0.0000000000000000%	0.0000000000000000%	0.0000000000000000%	0.0000000000000000%	0.0000000000000000%	0.0000000000000000%	0.0000000000000000%	0.0000000000000000%	0.0229832222477591%	0.0000000000000000%	0.0000000000000000%	0.0000000000000000%	0.0000000000000000%	0.0000000000000000%	0.0000000000000000%	0.0000000000000000%	0.0000000000000000%	0.0000000000000000%	0.0000000000000000%	0.0000000000000000%	0.0000000000000000%	0.0000000000000000%	0.0000000000000000%	0.0229832222477591%	0.0000000000000000%	0.0000000000000000%	0.0000000000000000%	0.0000000000000000%	0.0000000000000000%	0.0000000000000000%	0.0000000000000000%	0.0000000000000000%	0.0000000000000000%	0.0000000000000000%	0.0000000000000000%	0.0000000000000000%	0.0000000000000000%	0.0000000000000000%	0.0000000000000000%	0.0000000000000000%	0.0000000000000000%	0.5745805561939780%	0.4826476672029420%	0.0000000000000000%	0.0229832222477591%	0.0000000000000000%	0.0000000000000000%	0.0459664444955183%
OTU1002	0.0000000000000000%	0.0000000000000000%	0.0000000000000000%	0.0000000000000000%	0.0000000000000000%	0.0000000000000000%	0.0000000000000000%	0.0000000000000000%	0.0000000000000000%	0.0000000000000000%	0.0000000000000000%	0.0000000000000000%	0.0000000000000000%	0.0000000000000000%	0.0000000000000000%	0.0000000000000000%	0.0000000000000000%	0.0000000000000000%	0.0000000000000000%	0.0000000000000000%	0.0000000000000000%	0.0000000000000000%	0.0000000000000000%	0.0000000000000000%	0.0000000000000000%	0.0000000000000000%	0.0000000000000000%	0.0000000000000000%	0.0000000000000000%	0.0000000000000000%	0.0000000000000000%	0.0000000000000000%	0.0000000000000000%	0.0000000000000000%	0.0000000000000000%	0.0000000000000000%	0.0000000000000000%	0.0000000000000000%	0.0000000000000000%	0.0000000000000000%	0.0000000000000000%	0.0459664444955183%	0.0459664444955183%	0.0000000000000000%	0.0459664444955183%	0.0229832222477591%	0.0000000000000000%	0.0000000000000000%	0.0000000000000000%
OTU1003	0.0000000000000000%	0.0000000000000000%	0.0000000000000000%	0.0000000000000000%	0.0000000000000000%	0.0000000000000000%	0.0000000000000000%	0.0000000000000000%	0.0000000000000000%	0.0000000000000000%	0.0000000000000000%	0.0000000000000000%	0.0000000000000000%	0.0000000000000000%	0.0000000000000000%	0.0000000000000000%	0.0000000000000000%	0.0000000000000000%	0.0000000000000000%	0.0000000000000000%	0.0000000000000000%	0.0000000000000000%	0.0000000000000000%	0.0000000000000000%	0.0000000000000000%	0.0000000000000000%	0.0000000000000000%	0.0000000000000000%	0.0000000000000000%	0.0000000000000000%	0.0000000000000000%	0.0000000000000000%	0.0000000000000000%	0.0000000000000000%	0.0000000000000000%	0.0000000000000000%	0.0000000000000000%	0.0000000000000000%	0.0000000000000000%	0.0000000000000000%	0.0000000000000000%	0.0000000000000000%	0.0229832222477591%	0.2987818892208690%	0.0000000000000000%	0.0000000000000000%	0.0000000000000000%	0.0000000000000000%	0.0000000000000000%
OTU1004	0.0000000000000000%	0.0000000000000000%	0.0000000000000000%	0.0000000000000000%	0.0000000000000000%	0.0000000000000000%	0.0000000000000000%	0.0000000000000000%	0.0000000000000000%	0.0000000000000000%	0.0000000000000000%	0.0000000000000000%	0.0000000000000000%	0.0000000000000000%	0.0000000000000000%	0.0000000000000000%	0.0000000000000000%	0.0000000000000000%	0.0000000000000000%	0.0000000000000000%	0.0000000000000000%	0.0000000000000000%	0.0000000000000000%	0.0000000000000000%	0.0000000000000000%	0.0000000000000000%	0.0000000000000000%	0.0000000000000000%	0.0000000000000000%	0.0000000000000000%	0.0000000000000000%	0.0000000000000000%	0.0000000000000000%	0.0000000000000000%	0.0000000000000000%	0.0000000000000000%	0.0000000000000000%	0.0000000000000000%	0.0000000000000000%	0.0000000000000000%	0.0000000000000000%	0.0000000000000000%	0.0000000000000000%	0.0000000000000000%	0.0000000000000000%	0.0229832222477591%	0.0000000000000000%	0.0000000000000000%	0.0229832222477591%
OTU1005	0.0000000000000000%	0.0000000000000000%	0.0000000000000000%	0.0000000000000000%	0.0000000000000000%	0.0000000000000000%	0.0000000000000000%	0.0000000000000000%	0.0000000000000000%	0.0000000000000000%	0.0000000000000000%	0.0000000000000000%	0.0000000000000000%	0.0000000000000000%	0.0000000000000000%	0.0000000000000000%	0.0000000000000000%	0.0000000000000000%	0.0000000000000000%	0.0000000000000000%	0.0000000000000000%	0.0000000000000000%	0.0000000000000000%	0.0000000000000000%	0.0000000000000000%	0.0000000000000000%	0.0000000000000000%	0.0000000000000000%	0.0000000000000000%	0.0000000000000000%	0.0000000000000000%	0.0000000000000000%	0.0000000000000000%	0.0000000000000000%	0.0000000000000000%	0.0000000000000000%	0.0000000000000000%	0.0000000000000000%	0.0000000000000000%	0.0000000000000000%	0.0000000000000000%	0.0000000000000000%	0.0000000000000000%	0.0000000000000000%	0.0000000000000000%	0.0689496667432774%	0.0000000000000000%	0.0000000000000000%	0.0000000000000000%
OTU1006	0.0000000000000000%	0.0000000000000000%	0.0000000000000000%	0.0000000000000000%	0.0000000000000000%	0.0000000000000000%	0.0000000000000000%	0.0000000000000000%	0.0000000000000000%	0.0000000000000000%	0.0000000000000000%	0.0000000000000000%	0.0000000000000000%	0.0000000000000000%	0.0000000000000000%	0.0000000000000000%	0.0000000000000000%	0.0000000000000000%	0.0000000000000000%	0.0000000000000000%	0.0000000000000000%	0.0000000000000000%	0.0000000000000000%	0.0000000000000000%	0.0000000000000000%	0.0000000000000000%	0.0000000000000000%	0.0000000000000000%	0.0000000000000000%	0.0000000000000000%	0.0000000000000000%	0.0000000000000000%	0.0000000000000000%	0.0000000000000000%	0.0000000000000000%	0.0000000000000000%	0.0000000000000000%	0.0000000000000000%	0.0000000000000000%	0.0000000000000000%	0.0000000000000000%	0.0000000000000000%	0.1149161112387960%	0.0689496667432774%	0.0000000000000000%	0.1378993334865550%	0.0000000000000000%	0.0000000000000000%	0.0229832222477591%
OTU1007	0.0000000000000000%	0.0000000000000000%	0.0000000000000000%	0.0000000000000000%	0.0000000000000000%	0.0000000000000000%	0.0000000000000000%	0.0000000000000000%	0.0000000000000000%	0.0000000000000000%	0.0000000000000000%	0.0000000000000000%	0.0000000000000000%	0.0000000000000000%	0.0000000000000000%	0.0000000000000000%	0.0000000000000000%	0.0000000000000000%	0.0000000000000000%	0.0000000000000000%	0.0000000000000000%	0.0000000000000000%	0.0000000000000000%	0.0000000000000000%	0.0000000000000000%	0.0000000000000000%	0.0000000000000000%	0.0000000000000000%	0.0000000000000000%	0.0000000000000000%	0.0000000000000000%	0.0000000000000000%	0.0000000000000000%	0.0000000000000000%	0.0000000000000000%	0.0000000000000000%	0.0000000000000000%	0.0000000000000000%	0.0000000000000000%	0.0000000000000000%	0.0000000000000000%	0.0000000000000000%	0.0000000000000000%	0.0000000000000000%	0.0000000000000000%	0.0459664444955183%	0.0000000000000000%	0.0000000000000000%	0.0000000000000000%
OTU1008	0.0000000000000000%	0.0000000000000000%	0.0000000000000000%	0.0000000000000000%	0.0000000000000000%	0.0000000000000000%	0.0000000000000000%	0.2298322224775910%	0.0459664444955183%	0.0000000000000000%	0.0000000000000000%	0.0229832222477591%	0.1378993334865550%	0.0000000000000000%	0.0459664444955183%	0.0000000000000000%	0.0000000000000000%	0.0000000000000000%	0.0000000000000000%	0.0000000000000000%	0.0000000000000000%	0.0000000000000000%	0.0000000000000000%	0.0000000000000000%	0.0000000000000000%	0.0229832222477591%	0.0000000000000000%	0.0000000000000000%	0.0000000000000000%	0.0000000000000000%	0.0000000000000000%	0.0459664444955183%	0.0000000000000000%	0.0000000000000000%	0.0000000000000000%	0.0459664444955183%	0.0229832222477591%	0.0000000000000000%	0.0000000000000000%	0.0000000000000000%	0.0229832222477591%	0.0000000000000000%	0.0000000000000000%	0.0000000000000000%	0.0000000000000000%	0.0000000000000000%	0.0229832222477591%	0.0000000000000000%	0.0000000000000000%
OTU1009	0.8273960009193290%	0.1378993334865550%	0.0229832222477591%	0.0000000000000000%	0.0000000000000000%	0.0459664444955183%	0.2987818892208690%	0.0000000000000000%	0.0000000000000000%	0.5286141116984600%	0.0229832222477591%	0.0000000000000000%	0.0000000000000000%	0.6894966674327740%	0.0000000000000000%	0.0000000000000000%	0.2757986669731100%	0.0000000000000000%	0.0000000000000000%	0.0000000000000000%	0.3217651114686280%	0.6894966674327740%	0.0000000000000000%	0.1838657779820730%	0.1378993334865550%	0.0000000000000000%	0.5975637784417380%	0.4136980004596640%	0.0000000000000000%	0.2757986669731100%	0.0000000000000000%	0.0000000000000000%	0.1838657779820730%	0.3217651114686280%	0.0000000000000000%	0.0000000000000000%	0.0000000000000000%	0.0000000000000000%	0.0000000000000000%	0.0000000000000000%	0.0000000000000000%	0.2068490002298320%	0.1838657779820730%	0.2298322224775910%	1.0802114456446800%	0.2528154447253500%	0.0000000000000000%	0.0229832222477591%	0.1149161112387960%
OTU101	0.0000000000000000%	0.0000000000000000%	0.0000000000000000%	0.0000000000000000%	0.0000000000000000%	0.0000000000000000%	0.0000000000000000%	0.0000000000000000%	0.0000000000000000%	0.0000000000000000%	0.0000000000000000%	0.0689496667432774%	0.0000000000000000%	0.0000000000000000%	0.0000000000000000%	0.0000000000000000%	0.0000000000000000%	0.0229832222477591%	0.0000000000000000%	0.0000000000000000%	0.0000000000000000%	0.0000000000000000%	0.0000000000000000%	0.0000000000000000%	0.0000000000000000%	0.0000000000000000%	0.0000000000000000%	0.0000000000000000%	0.0000000000000000%	0.0000000000000000%	0.0000000000000000%	0.0000000000000000%	0.0000000000000000%	0.0000000000000000%	0.2068490002298320%	0.0000000000000000%	0.0000000000000000%	0.0000000000000000%	0.0000000000000000%	0.0000000000000000%	0.0229832222477591%	0.0000000000000000%	0.0000000000000000%	0.0000000000000000%	0.0000000000000000%	0.0000000000000000%	0.0000000000000000%	0.0000000000000000%	0.0000000000000000%
OTU1010	0.0459664444955183%	0.7584463341760510%	0.2068490002298320%	0.0000000000000000%	0.5975637784417380%	0.5286141116984600%	0.0689496667432774%	0.0000000000000000%	0.0000000000000000%	0.0919328889910365%	0.2757986669731100%	0.0000000000000000%	0.0000000000000000%	0.1838657779820730%	0.0000000000000000%	0.0000000000000000%	0.0919328889910365%	0.0000000000000000%	0.0000000000000000%	0.0000000000000000%	0.0689496667432774%	0.0459664444955183%	0.0000000000000000%	0.0229832222477591%	0.0000000000000000%	0.0000000000000000%	0.0689496667432774%	0.0229832222477591%	0.0000000000000000%	0.0229832222477591%	0.0000000000000000%	0.0000000000000000%	0.0000000000000000%	0.0000000000000000%	0.0000000000000000%	0.0000000000000000%	0.0000000000000000%	0.0000000000000000%	0.0000000000000000%	0.0000000000000000%	0.0000000000000000%	0.0000000000000000%	0.0000000000000000%	0.0000000000000000%	0.0000000000000000%	0.0000000000000000%	0.0000000000000000%	0.0000000000000000%	0.0000000000000000%
OTU1011	0.1378993334865550%	0.3217651114686280%	0.1378993334865550%	0.0000000000000000%	0.0919328889910365%	0.1608825557343140%	0.0000000000000000%	0.0000000000000000%	0.0000000000000000%	0.0229832222477591%	0.1149161112387960%	0.0000000000000000%	0.0000000000000000%	0.0000000000000000%	0.0000000000000000%	0.0000000000000000%	0.0459664444955183%	0.0000000000000000%	0.0000000000000000%	0.0000000000000000%	0.0229832222477591%	0.0459664444955183%	0.0000000000000000%	0.0000000000000000%	0.0000000000000000%	0.0000000000000000%	0.0000000000000000%	0.0000000000000000%	0.0000000000000000%	0.0000000000000000%	0.0000000000000000%	0.0000000000000000%	0.0229832222477591%	0.0000000000000000%	0.0000000000000000%	0.0000000000000000%	0.0000000000000000%	0.0000000000000000%	0.0000000000000000%	0.0000000000000000%	0.0000000000000000%	0.0689496667432774%	0.0000000000000000%	0.0000000000000000%	0.0229832222477591%	0.0000000000000000%	0.0000000000000000%	0.0000000000000000%	0.0000000000000000%
OTU1012	0.0000000000000000%	0.0000000000000000%	0.0000000000000000%	0.0000000000000000%	0.0000000000000000%	0.0000000000000000%	0.0000000000000000%	0.0229832222477591%	0.0000000000000000%	0.0000000000000000%	0.0000000000000000%	0.0000000000000000%	0.0229832222477591%	0.0000000000000000%	0.0000000000000000%	0.0000000000000000%	0.0000000000000000%	0.0000000000000000%	0.0000000000000000%	0.0000000000000000%	0.0000000000000000%	0.0000000000000000%	0.0000000000000000%	0.0000000000000000%	0.0000000000000000%	0.0000000000000000%	0.0000000000000000%	0.0000000000000000%	0.0229832222477591%	0.0000000000000000%	0.0000000000000000%	0.0229832222477591%	0.0000000000000000%	0.0000000000000000%	0.0000000000000000%	0.0000000000000000%	0.0000000000000000%	0.0000000000000000%	0.0000000000000000%	0.0000000000000000%	0.0000000000000000%	0.0229832222477591%	0.0000000000000000%	0.0000000000000000%	0.0000000000000000%	0.0000000000000000%	0.0000000000000000%	0.0000000000000000%	0.0000000000000000%
OTU1013	0.0229832222477591%	0.3907147782119050%	0.5056308894507010%	0.0000000000000000%	0.4826476672029420%	0.3907147782119050%	0.0000000000000000%	0.0000000000000000%	0.0000000000000000%	0.0000000000000000%	0.4366812227074240%	0.0000000000000000%	0.0000000000000000%	0.0000000000000000%	0.0000000000000000%	0.0000000000000000%	0.0000000000000000%	0.0000000000000000%	0.0000000000000000%	0.0000000000000000%	0.0229832222477591%	0.0000000000000000%	0.0000000000000000%	0.0919328889910365%	0.0689496667432774%	0.0000000000000000%	0.0000000000000000%	0.0000000000000000%	0.0000000000000000%	0.0689496667432774%	0.0000000000000000%	0.0000000000000000%	0.0689496667432774%	0.0459664444955183%	0.0000000000000000%	0.0000000000000000%	0.0000000000000000%	0.0000000000000000%	0.0000000000000000%	0.0000000000000000%	0.0000000000000000%	0.0000000000000000%	0.0000000000000000%	0.0000000000000000%	0.0000000000000000%	0.0000000000000000%	0.0000000000000000%	0.0000000000000000%	0.0000000000000000%
OTU1014	0.0000000000000000%	0.1378993334865550%	0.0000000000000000%	0.0000000000000000%	0.1608825557343140%	0.2298322224775910%	0.0000000000000000%	0.0000000000000000%	0.0000000000000000%	0.0000000000000000%	0.0229832222477591%	0.0000000000000000%	0.0000000000000000%	0.0000000000000000%	0.0000000000000000%	0.0000000000000000%	0.0000000000000000%	0.0000000000000000%	0.0000000000000000%	0.0000000000000000%	0.0000000000000000%	0.0000000000000000%	0.0000000000000000%	0.0000000000000000%	0.0000000000000000%	0.0000000000000000%	0.0000000000000000%	0.0000000000000000%	0.0000000000000000%	0.0000000000000000%	0.0000000000000000%	0.0000000000000000%	0.0000000000000000%	0.0000000000000000%	0.0000000000000000%	0.0000000000000000%	0.0000000000000000%	0.0000000000000000%	0.0000000000000000%	0.0000000000000000%	0.0000000000000000%	0.0000000000000000%	0.0000000000000000%	0.0000000000000000%	0.0000000000000000%	0.0000000000000000%	0.0000000000000000%	0.0000000000000000%	0.0000000000000000%
OTU1015	0.0000000000000000%	0.0000000000000000%	0.0000000000000000%	0.2987818892208690%	0.0000000000000000%	0.0000000000000000%	0.0000000000000000%	0.0000000000000000%	0.0000000000000000%	0.0000000000000000%	0.0000000000000000%	0.0000000000000000%	0.0000000000000000%	0.0000000000000000%	0.0000000000000000%	0.0000000000000000%	0.0000000000000000%	0.0000000000000000%	0.0229832222477591%	0.0000000000000000%	0.0000000000000000%	0.0000000000000000%	0.0000000000000000%	0.0000000000000000%	0.0000000000000000%	0.0000000000000000%	0.0000000000000000%	0.0000000000000000%	0.0000000000000000%	0.0000000000000000%	0.0000000000000000%	0.0000000000000000%	0.0000000000000000%	0.0000000000000000%	0.0000000000000000%	0.0000000000000000%	0.0000000000000000%	0.0000000000000000%	0.0000000000000000%	0.0000000000000000%	0.0000000000000000%	0.0000000000000000%	0.0000000000000000%	0.0000000000000000%	0.0000000000000000%	0.0000000000000000%	0.0000000000000000%	0.0000000000000000%	0.0000000000000000%
OTU1016	0.0000000000000000%	0.0000000000000000%	0.0000000000000000%	0.0000000000000000%	0.0000000000000000%	0.0000000000000000%	0.0000000000000000%	0.0000000000000000%	0.0229832222477591%	0.0000000000000000%	0.0000000000000000%	0.0000000000000000%	0.0229832222477591%	0.0000000000000000%	0.0000000000000000%	0.0000000000000000%	0.0000000000000000%	0.0000000000000000%	0.0000000000000000%	0.0000000000000000%	0.0000000000000000%	0.0000000000000000%	0.0000000000000000%	0.0000000000000000%	0.0000000000000000%	0.0000000000000000%	0.0000000000000000%	0.0000000000000000%	0.0000000000000000%	0.0000000000000000%	0.0000000000000000%	0.0459664444955183%	0.0000000000000000%	0.0000000000000000%	0.0000000000000000%	0.0000000000000000%	0.0229832222477591%	0.0000000000000000%	0.0000000000000000%	0.0459664444955183%	0.0229832222477591%	0.0000000000000000%	0.0000000000000000%	0.0000000000000000%	0.0000000000000000%	0.0000000000000000%	0.0000000000000000%	0.0000000000000000%	0.0000000000000000%
OTU1017	0.0000000000000000%	0.0229832222477591%	0.0229832222477591%	0.0000000000000000%	0.0000000000000000%	0.0000000000000000%	0.1608825557343140%	0.0000000000000000%	0.0000000000000000%	0.0459664444955183%	0.0919328889910365%	0.0000000000000000%	0.0000000000000000%	0.1378993334865550%	0.0000000000000000%	0.0000000000000000%	0.0459664444955183%	0.0000000000000000%	0.0000000000000000%	0.0000000000000000%	0.1378993334865550%	0.1608825557343140%	0.0000000000000000%	0.0689496667432774%	0.0689496667432774%	0.0000000000000000%	0.0919328889910365%	0.0000000000000000%	0.0000000000000000%	0.0229832222477591%	0.0000000000000000%	0.0000000000000000%	0.1149161112387960%	0.1838657779820730%	0.0000000000000000%	0.0000000000000000%	0.0000000000000000%	0.0000000000000000%	0.0000000000000000%	0.0000000000000000%	0.0000000000000000%	0.0000000000000000%	0.0000000000000000%	0.0000000000000000%	0.0000000000000000%	0.0000000000000000%	0.0000000000000000%	0.0000000000000000%	0.0000000000000000%
OTU1018	0.0000000000000000%	0.0000000000000000%	0.0000000000000000%	0.0000000000000000%	0.0000000000000000%	0.0000000000000000%	0.1149161112387960%	0.0000000000000000%	0.0000000000000000%	0.0919328889910365%	0.0000000000000000%	0.0000000000000000%	0.0000000000000000%	0.1608825557343140%	0.0000000000000000%	0.0000000000000000%	0.0919328889910365%	0.0000000000000000%	0.0000000000000000%	0.0000000000000000%	0.0459664444955183%	0.0459664444955183%	0.0000000000000000%	0.0000000000000000%	0.0000000000000000%	0.0000000000000000%	0.0689496667432774%	0.1608825557343140%	0.0000000000000000%	0.0000000000000000%	0.0000000000000000%	0.0000000000000000%	0.0000000000000000%	0.0000000000000000%	0.0000000000000000%	0.0000000000000000%	0.0000000000000000%	0.0000000000000000%	0.0000000000000000%	0.0000000000000000%	0.0000000000000000%	0.0000000000000000%	0.0000000000000000%	0.0000000000000000%	0.0000000000000000%	0.0000000000000000%	0.0000000000000000%	0.0000000000000000%	0.0000000000000000%
OTU1019	0.0919328889910365%	0.0000000000000000%	0.0000000000000000%	0.0000000000000000%	0.0000000000000000%	0.0000000000000000%	0.5745805561939780%	0.0000000000000000%	0.0000000000000000%	0.4136980004596640%	0.0000000000000000%	0.0000000000000000%	0.0000000000000000%	0.3677315559641460%	0.0000000000000000%	0.0000000000000000%	0.5056308894507010%	0.0000000000000000%	0.0000000000000000%	0.0000000000000000%	0.6435302229372560%	0.3907147782119050%	0.0000000000000000%	0.0000000000000000%	0.0000000000000000%	0.0000000000000000%	0.5056308894507010%	0.4826476672029420%	0.0000000000000000%	0.0229832222477591%	0.0000000000000000%	0.0000000000000000%	0.0000000000000000%	0.0000000000000000%	0.0000000000000000%	0.0000000000000000%	0.0000000000000000%	0.0000000000000000%	0.0000000000000000%	0.0000000000000000%	0.0000000000000000%	0.0000000000000000%	0.0000000000000000%	0.0000000000000000%	0.0000000000000000%	0.0000000000000000%	0.0000000000000000%	0.0000000000000000%	0.0000000000000000%
OTU102	0.0000000000000000%	0.0000000000000000%	0.0000000000000000%	0.0000000000000000%	0.0000000000000000%	0.0000000000000000%	0.0000000000000000%	0.1149161112387960%	0.0000000000000000%	0.0000000000000000%	0.0000000000000000%	0.0000000000000000%	0.0000000000000000%	0.0000000000000000%	0.0000000000000000%	0.0000000000000000%	0.0000000000000000%	0.0000000000000000%	0.0000000000000000%	0.0000000000000000%	0.0000000000000000%	0.0000000000000000%	0.0459664444955183%	0.0000000000000000%	0.0000000000000000%	0.0000000000000000%	0.0000000000000000%	0.0000000000000000%	0.0000000000000000%	0.0000000000000000%	0.0000000000000000%	0.0000000000000000%	0.0000000000000000%	0.0000000000000000%	0.0000000000000000%	0.0000000000000000%	0.0000000000000000%	0.0000000000000000%	0.0000000000000000%	0.0000000000000000%	0.0000000000000000%	0.0000000000000000%	0.0000000000000000%	0.0000000000000000%	0.0000000000000000%	0.0000000000000000%	0.0000000000000000%	0.0000000000000000%	0.0000000000000000%
OTU1020	0.0000000000000000%	0.0000000000000000%	0.0000000000000000%	0.0000000000000000%	0.0000000000000000%	0.0000000000000000%	0.0000000000000000%	0.1378993334865550%	0.0229832222477591%	0.0000000000000000%	0.0000000000000000%	0.0000000000000000%	0.0000000000000000%	0.0000000000000000%	0.0000000000000000%	0.0000000000000000%	0.0000000000000000%	0.0000000000000000%	0.0000000000000000%	0.0919328889910365%	0.0000000000000000%	0.0000000000000000%	0.0000000000000000%	0.0000000000000000%	0.0000000000000000%	0.0459664444955183%	0.0000000000000000%	0.0000000000000000%	0.0229832222477591%	0.0000000000000000%	0.1838657779820730%	0.0689496667432774%	0.0000000000000000%	0.0000000000000000%	0.0000000000000000%	0.0000000000000000%	0.0459664444955183%	0.0229832222477591%	0.0000000000000000%	0.0229832222477591%	0.2068490002298320%	0.0000000000000000%	0.0000000000000000%	0.0000000000000000%	0.0000000000000000%	0.0000000000000000%	0.0459664444955183%	0.0459664444955183%	0.0000000000000000%
OTU1021	0.0000000000000000%	0.0000000000000000%	0.0000000000000000%	0.0000000000000000%	0.0000000000000000%	0.0000000000000000%	0.0000000000000000%	0.0459664444955183%	0.0919328889910365%	0.0000000000000000%	0.0000000000000000%	0.0000000000000000%	0.0000000000000000%	0.0000000000000000%	0.0689496667432774%	0.0000000000000000%	0.0000000000000000%	0.0000000000000000%	0.0229832222477591%	0.0689496667432774%	0.0000000000000000%	0.0000000000000000%	0.0000000000000000%	0.0000000000000000%	0.0000000000000000%	0.0459664444955183%	0.0000000000000000%	0.0000000000000000%	0.0229832222477591%	0.0000000000000000%	0.0459664444955183%	0.0689496667432774%	0.0000000000000000%	0.0000000000000000%	0.0689496667432774%	0.0229832222477591%	0.0229832222477591%	0.0459664444955183%	0.0000000000000000%	0.0459664444955183%	0.0229832222477591%	0.0000000000000000%	0.0000000000000000%	0.0000000000000000%	0.0000000000000000%	0.0000000000000000%	0.0000000000000000%	0.0229832222477591%	0.0000000000000000%
OTU1022	0.0000000000000000%	0.0000000000000000%	0.0000000000000000%	0.0919328889910365%	0.0000000000000000%	0.0000000000000000%	0.0000000000000000%	0.0919328889910365%	0.0000000000000000%	0.0000000000000000%	0.0000000000000000%	0.0000000000000000%	0.0000000000000000%	0.0000000000000000%	0.1378993334865550%	0.0229832222477591%	0.0000000000000000%	0.0000000000000000%	0.0000000000000000%	0.0919328889910365%	0.0000000000000000%	0.0000000000000000%	0.0459664444955183%	0.0000000000000000%	0.0000000000000000%	0.0459664444955183%	0.0000000000000000%	0.0000000000000000%	0.0459664444955183%	0.0000000000000000%	0.0229832222477591%	0.0229832222477591%	0.0000000000000000%	0.0000000000000000%	0.0000000000000000%	0.0000000000000000%	0.0000000000000000%	0.0000000000000000%	0.1378993334865550%	0.0229832222477591%	0.0459664444955183%	0.0000000000000000%	0.0000000000000000%	0.0000000000000000%	0.0000000000000000%	0.0000000000000000%	0.0000000000000000%	0.0459664444955183%	0.0000000000000000%
OTU1023	0.0000000000000000%	0.0000000000000000%	0.0000000000000000%	0.0000000000000000%	0.0000000000000000%	0.0000000000000000%	0.0000000000000000%	0.0229832222477591%	0.0000000000000000%	0.0000000000000000%	0.0000000000000000%	0.0000000000000000%	0.0000000000000000%	0.0000000000000000%	0.0689496667432774%	0.0459664444955183%	0.0000000000000000%	0.0000000000000000%	0.0000000000000000%	0.0919328889910365%	0.0000000000000000%	0.0000000000000000%	0.0000000000000000%	0.0000000000000000%	0.0000000000000000%	0.0229832222477591%	0.0000000000000000%	0.0000000000000000%	0.0000000000000000%	0.0000000000000000%	0.0000000000000000%	0.0229832222477591%	0.0000000000000000%	0.0000000000000000%	0.0000000000000000%	0.0229832222477591%	0.0000000000000000%	0.0000000000000000%	0.0000000000000000%	0.0000000000000000%	0.0000000000000000%	0.0000000000000000%	0.0000000000000000%	0.0000000000000000%	0.0000000000000000%	0.0000000000000000%	0.0000000000000000%	0.0689496667432774%	0.0000000000000000%
OTU1024	0.0000000000000000%	0.0000000000000000%	0.0000000000000000%	0.0000000000000000%	0.0000000000000000%	0.0000000000000000%	0.0000000000000000%	0.0000000000000000%	0.0000000000000000%	0.0000000000000000%	0.0000000000000000%	0.1608825557343140%	0.0689496667432774%	0.0000000000000000%	0.0000000000000000%	0.0000000000000000%	0.0000000000000000%	0.0000000000000000%	0.0000000000000000%	0.0229832222477591%	0.0000000000000000%	0.0000000000000000%	0.0000000000000000%	0.0000000000000000%	0.0000000000000000%	0.0229832222477591%	0.0000000000000000%	0.0000000000000000%	0.0229832222477591%	0.0000000000000000%	0.0000000000000000%	0.0000000000000000%	0.0000000000000000%	0.0000000000000000%	0.0000000000000000%	0.0000000000000000%	0.0000000000000000%	0.0000000000000000%	0.0000000000000000%	0.0229832222477591%	0.0000000000000000%	0.0000000000000000%	0.0000000000000000%	0.0000000000000000%	0.0000000000000000%	0.0000000000000000%	0.0229832222477591%	0.0000000000000000%	0.0000000000000000%
OTU1025	0.0000000000000000%	0.0000000000000000%	0.0000000000000000%	0.0919328889910365%	0.0000000000000000%	0.0000000000000000%	0.0000000000000000%	0.0229832222477591%	0.0000000000000000%	0.0000000000000000%	0.0000000000000000%	0.0229832222477591%	0.0000000000000000%	0.0000000000000000%	0.0000000000000000%	0.0229832222477591%	0.0000000000000000%	0.0459664444955183%	0.0689496667432774%	0.0000000000000000%	0.0000000000000000%	0.0000000000000000%	0.0000000000000000%	0.0000000000000000%	0.0000000000000000%	0.0229832222477591%	0.0000000000000000%	0.0000000000000000%	0.0229832222477591%	0.0000000000000000%	0.0000000000000000%	0.0000000000000000%	0.0000000000000000%	0.0000000000000000%	0.0000000000000000%	0.0459664444955183%	0.0229832222477591%	0.0459664444955183%	0.0000000000000000%	0.0689496667432774%	0.0000000000000000%	0.0000000000000000%	0.0000000000000000%	0.0000000000000000%	0.0000000000000000%	0.0000000000000000%	0.0229832222477591%	0.0000000000000000%	0.0000000000000000%
OTU1026	0.0000000000000000%	0.0000000000000000%	0.0000000000000000%	0.0000000000000000%	0.0000000000000000%	0.0000000000000000%	0.0000000000000000%	0.0000000000000000%	0.0000000000000000%	0.0000000000000000%	0.0000000000000000%	0.0000000000000000%	0.0459664444955183%	0.0000000000000000%	0.0000000000000000%	0.0000000000000000%	0.0000000000000000%	0.0000000000000000%	0.0000000000000000%	0.0000000000000000%	0.0000000000000000%	0.0000000000000000%	0.0000000000000000%	0.0000000000000000%	0.0000000000000000%	0.0000000000000000%	0.0000000000000000%	0.0000000000000000%	0.0000000000000000%	0.0000000000000000%	0.0000000000000000%	0.0000000000000000%	0.0000000000000000%	0.0000000000000000%	0.0000000000000000%	0.0000000000000000%	0.0000000000000000%	0.0000000000000000%	0.0000000000000000%	0.0000000000000000%	0.0000000000000000%	0.0000000000000000%	0.0000000000000000%	0.0000000000000000%	0.0000000000000000%	0.0000000000000000%	0.0000000000000000%	0.0000000000000000%	0.0000000000000000%
OTU1027	0.0000000000000000%	0.0000000000000000%	0.0000000000000000%	0.0229832222477591%	0.0000000000000000%	0.0000000000000000%	0.0000000000000000%	0.0229832222477591%	0.0000000000000000%	0.0000000000000000%	0.0000000000000000%	0.0000000000000000%	0.0000000000000000%	0.0000000000000000%	0.0000000000000000%	0.0000000000000000%	0.0000000000000000%	0.0000000000000000%	0.0000000000000000%	0.0459664444955183%	0.0000000000000000%	0.0000000000000000%	0.0459664444955183%	0.0000000000000000%	0.0000000000000000%	0.0459664444955183%	0.0000000000000000%	0.0000000000000000%	0.0459664444955183%	0.0000000000000000%	0.0000000000000000%	0.0000000000000000%	0.0000000000000000%	0.0000000000000000%	0.0000000000000000%	0.0689496667432774%	0.0229832222477591%	0.0000000000000000%	0.0229832222477591%	0.0459664444955183%	0.0229832222477591%	0.0000000000000000%	0.0000000000000000%	0.0000000000000000%	0.0000000000000000%	0.0000000000000000%	0.0000000000000000%	0.0689496667432774%	0.0000000000000000%
OTU1028	0.0000000000000000%	0.0000000000000000%	0.0000000000000000%	0.0000000000000000%	0.0000000000000000%	0.0000000000000000%	0.0000000000000000%	0.0000000000000000%	0.0000000000000000%	0.0000000000000000%	0.0000000000000000%	0.0000000000000000%	0.1378993334865550%	0.0000000000000000%	0.0000000000000000%	0.0000000000000000%	0.0000000000000000%	0.0000000000000000%	0.0000000000000000%	0.0000000000000000%	0.0000000000000000%	0.0000000000000000%	0.0000000000000000%	0.0000000000000000%	0.0000000000000000%	0.0000000000000000%	0.0000000000000000%	0.0000000000000000%	0.0000000000000000%	0.0000000000000000%	0.0000000000000000%	0.0000000000000000%	0.0000000000000000%	0.0000000000000000%	0.0000000000000000%	0.0000000000000000%	0.0000000000000000%	0.0000000000000000%	0.0000000000000000%	0.0000000000000000%	0.0000000000000000%	0.0000000000000000%	0.0000000000000000%	0.0000000000000000%	0.0000000000000000%	0.0000000000000000%	0.0000000000000000%	0.0000000000000000%	0.0000000000000000%
OTU1029	0.0000000000000000%	0.0000000000000000%	0.0000000000000000%	0.0000000000000000%	0.0000000000000000%	0.0000000000000000%	0.0000000000000000%	0.0000000000000000%	0.0000000000000000%	0.0000000000000000%	0.0000000000000000%	0.0000000000000000%	0.0000000000000000%	0.0000000000000000%	0.0000000000000000%	0.0000000000000000%	0.0000000000000000%	0.0000000000000000%	0.0000000000000000%	0.0000000000000000%	0.0000000000000000%	0.0000000000000000%	0.0229832222477591%	0.0000000000000000%	0.0000000000000000%	0.0000000000000000%	0.0000000000000000%	0.0000000000000000%	0.0229832222477591%	0.0000000000000000%	0.0000000000000000%	0.0000000000000000%	0.0000000000000000%	0.0000000000000000%	0.0000000000000000%	0.0000000000000000%	0.0459664444955183%	0.0229832222477591%	0.0000000000000000%	2.2753390025281500%	0.0000000000000000%	0.0000000000000000%	0.0000000000000000%	0.0000000000000000%	0.0000000000000000%	0.0000000000000000%	0.0229832222477591%	0.0229832222477591%	0.0000000000000000%
OTU103	0.0000000000000000%	0.0000000000000000%	0.0000000000000000%	0.0229832222477591%	0.0000000000000000%	0.0000000000000000%	0.0000000000000000%	0.0000000000000000%	0.0000000000000000%	0.0000000000000000%	0.0000000000000000%	0.0000000000000000%	0.0459664444955183%	0.0000000000000000%	0.0000000000000000%	0.0000000000000000%	0.0000000000000000%	0.0000000000000000%	0.0000000000000000%	0.0000000000000000%	0.0000000000000000%	0.0000000000000000%	0.0000000000000000%	0.0000000000000000%	0.0000000000000000%	0.0000000000000000%	0.0000000000000000%	0.0000000000000000%	0.0000000000000000%	0.0000000000000000%	0.0000000000000000%	0.0000000000000000%	0.0000000000000000%	0.0000000000000000%	0.0000000000000000%	0.0000000000000000%	0.0000000000000000%	0.0000000000000000%	0.0000000000000000%	0.0000000000000000%	0.0000000000000000%	0.0000000000000000%	0.0000000000000000%	0.0000000000000000%	0.0000000000000000%	0.0000000000000000%	0.0000000000000000%	0.0000000000000000%	0.0000000000000000%
OTU1030	0.0000000000000000%	0.0000000000000000%	0.0000000000000000%	0.0000000000000000%	0.0000000000000000%	0.0000000000000000%	0.0000000000000000%	0.1608825557343140%	0.0000000000000000%	0.0000000000000000%	0.0000000000000000%	0.0000000000000000%	0.0000000000000000%	0.0000000000000000%	0.0459664444955183%	0.5975637784417380%	0.0000000000000000%	0.8963456676626060%	0.1378993334865550%	1.2410940013789900%	0.0000000000000000%	0.0000000000000000%	0.0919328889910365%	0.0000000000000000%	0.0000000000000000%	0.1149161112387960%	0.0000000000000000%	0.0000000000000000%	0.0229832222477591%	0.0000000000000000%	0.2298322224775910%	0.2298322224775910%	0.0000000000000000%	0.0000000000000000%	0.2068490002298320%	0.6435302229372560%	0.2298322224775910%	0.7814295564238110%	0.5286141116984600%	0.0229832222477591%	0.8044127786715700%	0.0000000000000000%	0.0000000000000000%	0.0000000000000000%	0.0000000000000000%	0.0000000000000000%	0.0919328889910365%	0.0000000000000000%	0.0000000000000000%
OTU1031	0.0000000000000000%	0.0000000000000000%	0.0000000000000000%	0.0000000000000000%	0.0000000000000000%	0.0000000000000000%	0.0000000000000000%	0.0689496667432774%	0.0229832222477591%	0.0000000000000000%	0.0000000000000000%	0.0000000000000000%	0.0000000000000000%	0.0000000000000000%	0.0000000000000000%	0.4136980004596640%	0.0000000000000000%	0.1149161112387960%	0.0229832222477591%	0.0689496667432774%	0.0000000000000000%	0.0000000000000000%	0.0000000000000000%	0.0000000000000000%	0.0000000000000000%	0.0459664444955183%	0.0000000000000000%	0.0000000000000000%	0.0689496667432774%	0.0000000000000000%	0.0000000000000000%	0.0919328889910365%	0.0000000000000000%	0.0000000000000000%	0.0229832222477591%	0.0000000000000000%	0.0000000000000000%	0.0689496667432774%	0.0000000000000000%	0.0000000000000000%	0.2298322224775910%	0.0000000000000000%	0.0000000000000000%	0.0000000000000000%	0.0000000000000000%	0.0000000000000000%	0.0000000000000000%	0.1608825557343140%	0.0000000000000000%
OTU1032	0.0000000000000000%	0.0000000000000000%	0.0000000000000000%	0.0000000000000000%	0.0000000000000000%	0.0000000000000000%	0.0000000000000000%	0.0000000000000000%	0.0000000000000000%	0.0000000000000000%	0.0000000000000000%	0.0000000000000000%	0.0229832222477591%	0.0000000000000000%	0.0000000000000000%	0.0000000000000000%	0.0000000000000000%	0.0000000000000000%	0.0000000000000000%	0.0229832222477591%	0.0000000000000000%	0.0000000000000000%	0.0229832222477591%	0.0000000000000000%	0.0000000000000000%	0.0000000000000000%	0.0000000000000000%	0.0000000000000000%	0.0000000000000000%	0.0000000000000000%	0.0689496667432774%	0.0229832222477591%	0.0000000000000000%	0.0000000000000000%	0.0229832222477591%	0.0000000000000000%	0.0000000000000000%	0.0229832222477591%	0.0229832222477591%	0.0000000000000000%	0.0229832222477591%	0.0000000000000000%	0.0000000000000000%	0.0000000000000000%	0.0000000000000000%	0.0000000000000000%	0.0000000000000000%	0.0000000000000000%	0.0000000000000000%
OTU1033	0.0000000000000000%	0.0000000000000000%	0.0000000000000000%	0.0000000000000000%	0.0000000000000000%	0.0000000000000000%	0.0000000000000000%	0.0000000000000000%	0.0000000000000000%	0.0000000000000000%	0.0000000000000000%	0.0000000000000000%	0.0229832222477591%	0.0000000000000000%	0.0000000000000000%	0.1149161112387960%	0.0000000000000000%	0.0000000000000000%	0.0000000000000000%	0.0689496667432774%	0.0000000000000000%	0.0000000000000000%	0.0459664444955183%	0.0000000000000000%	0.0000000000000000%	0.0919328889910365%	0.0000000000000000%	0.0000000000000000%	0.0459664444955183%	0.0000000000000000%	0.0000000000000000%	0.0459664444955183%	0.0000000000000000%	0.0000000000000000%	0.0229832222477591%	0.0000000000000000%	0.0000000000000000%	0.1608825557343140%	0.0000000000000000%	0.0000000000000000%	0.0229832222477591%	0.0000000000000000%	0.0000000000000000%	0.0000000000000000%	0.0000000000000000%	0.0000000000000000%	0.0229832222477591%	0.0689496667432774%	0.0000000000000000%
OTU1034	0.0000000000000000%	0.0000000000000000%	0.0000000000000000%	0.0000000000000000%	0.0000000000000000%	0.0000000000000000%	0.0000000000000000%	0.0000000000000000%	0.0000000000000000%	0.0000000000000000%	0.0000000000000000%	0.0000000000000000%	0.0000000000000000%	0.0000000000000000%	0.0000000000000000%	0.0229832222477591%	0.0000000000000000%	0.0000000000000000%	0.0000000000000000%	0.0459664444955183%	0.0000000000000000%	0.0000000000000000%	0.0229832222477591%	0.0000000000000000%	0.0000000000000000%	0.0000000000000000%	0.0000000000000000%	0.0000000000000000%	0.0000000000000000%	0.0000000000000000%	0.0000000000000000%	0.0000000000000000%	0.0000000000000000%	0.0000000000000000%	0.0229832222477591%	0.0000000000000000%	0.0000000000000000%	0.0229832222477591%	0.0229832222477591%	0.0919328889910365%	0.0000000000000000%	0.0000000000000000%	0.0000000000000000%	0.0000000000000000%	0.0000000000000000%	0.0000000000000000%	0.0689496667432774%	0.0000000000000000%	0.0000000000000000%
OTU1035	0.0000000000000000%	0.0000000000000000%	0.0000000000000000%	0.0000000000000000%	0.0000000000000000%	0.0000000000000000%	0.0000000000000000%	0.0689496667432774%	0.0229832222477591%	0.0000000000000000%	0.0000000000000000%	0.0000000000000000%	0.0459664444955183%	0.0000000000000000%	0.0000000000000000%	0.0000000000000000%	0.0000000000000000%	0.0229832222477591%	0.0919328889910365%	0.1149161112387960%	0.0000000000000000%	0.0000000000000000%	0.0000000000000000%	0.0000000000000000%	0.0000000000000000%	0.0000000000000000%	0.0000000000000000%	0.0000000000000000%	0.0229832222477591%	0.0000000000000000%	0.0000000000000000%	0.0000000000000000%	0.0000000000000000%	0.0000000000000000%	0.0229832222477591%	0.0000000000000000%	0.1149161112387960%	0.0000000000000000%	0.0689496667432774%	0.0229832222477591%	0.0000000000000000%	0.0000000000000000%	0.0000000000000000%	0.0000000000000000%	0.0000000000000000%	0.0000000000000000%	0.0000000000000000%	0.0000000000000000%	0.0000000000000000%
OTU1036	0.0000000000000000%	0.0000000000000000%	0.0000000000000000%	0.1838657779820730%	0.0000000000000000%	0.0000000000000000%	0.0000000000000000%	0.0000000000000000%	0.1608825557343140%	0.0000000000000000%	0.0000000000000000%	0.0919328889910365%	0.0000000000000000%	0.0000000000000000%	0.0000000000000000%	0.0000000000000000%	0.0000000000000000%	0.0000000000000000%	0.0000000000000000%	0.0000000000000000%	0.0000000000000000%	0.0000000000000000%	0.0000000000000000%	0.0000000000000000%	0.0000000000000000%	0.0000000000000000%	0.0000000000000000%	0.0000000000000000%	0.0229832222477591%	0.0000000000000000%	0.0000000000000000%	0.0689496667432774%	0.0000000000000000%	0.0000000000000000%	0.0000000000000000%	0.0000000000000000%	0.0000000000000000%	0.0000000000000000%	0.0229832222477591%	0.0229832222477591%	0.0919328889910365%	0.0000000000000000%	0.0000000000000000%	0.0000000000000000%	0.0000000000000000%	0.0000000000000000%	0.0000000000000000%	0.0000000000000000%	0.0000000000000000%
OTU1037	0.0000000000000000%	0.0000000000000000%	0.0000000000000000%	0.0000000000000000%	0.0000000000000000%	0.0000000000000000%	0.0000000000000000%	0.0000000000000000%	0.0000000000000000%	0.0000000000000000%	0.0000000000000000%	0.0000000000000000%	0.0000000000000000%	0.0000000000000000%	0.0000000000000000%	0.0000000000000000%	0.0000000000000000%	0.0000000000000000%	0.0000000000000000%	0.0000000000000000%	0.0000000000000000%	0.0000000000000000%	0.5515973339462190%	0.0000000000000000%	0.0000000000000000%	0.0000000000000000%	0.0000000000000000%	0.0000000000000000%	0.0000000000000000%	0.0000000000000000%	0.0000000000000000%	0.0000000000000000%	0.0000000000000000%	0.0000000000000000%	0.0000000000000000%	0.0000000000000000%	0.0000000000000000%	0.0000000000000000%	0.0000000000000000%	0.0000000000000000%	0.0000000000000000%	0.0000000000000000%	0.0000000000000000%	0.0000000000000000%	0.0000000000000000%	0.0000000000000000%	0.0000000000000000%	0.0000000000000000%	0.0000000000000000%
OTU1038	0.0000000000000000%	0.0000000000000000%	0.0000000000000000%	0.0000000000000000%	0.0000000000000000%	0.0000000000000000%	0.0000000000000000%	0.0000000000000000%	0.0000000000000000%	0.0000000000000000%	0.0000000000000000%	0.0000000000000000%	0.0000000000000000%	0.0000000000000000%	0.0000000000000000%	0.0459664444955183%	0.0000000000000000%	0.0919328889910365%	0.0919328889910365%	0.0000000000000000%	0.0000000000000000%	0.0000000000000000%	0.0689496667432774%	0.0000000000000000%	0.0000000000000000%	0.1149161112387960%	0.0000000000000000%	0.0000000000000000%	0.2757986669731100%	0.0000000000000000%	0.0000000000000000%	0.0689496667432774%	0.0000000000000000%	0.0000000000000000%	0.0229832222477591%	0.0459664444955183%	0.0000000000000000%	0.0689496667432774%	0.4596644449551830%	0.1608825557343140%	0.0229832222477591%	0.0000000000000000%	0.0000000000000000%	0.0000000000000000%	0.0000000000000000%	0.0000000000000000%	0.0689496667432774%	0.2068490002298320%	0.0000000000000000%
OTU1039	0.0000000000000000%	0.0000000000000000%	0.0000000000000000%	0.0000000000000000%	0.0000000000000000%	0.0000000000000000%	0.0000000000000000%	0.1608825557343140%	0.0000000000000000%	0.0000000000000000%	0.0000000000000000%	0.0000000000000000%	0.0000000000000000%	0.0000000000000000%	0.0000000000000000%	0.3217651114686280%	0.0229832222477591%	0.0229832222477591%	0.1378993334865550%	0.0000000000000000%	0.0000000000000000%	0.0000000000000000%	1.7926913353252100%	0.0000000000000000%	0.0000000000000000%	6.3893357848770400%	0.0000000000000000%	0.0000000000000000%	1.4019765571133100%	0.0000000000000000%	1.1951275568834800%	0.2987818892208690%	0.0000000000000000%	0.0000000000000000%	0.8963456676626060%	0.0000000000000000%	0.3677315559641460%	1.2181107791312300%	0.0000000000000000%	1.1261778901402000%	0.0000000000000000%	0.0000000000000000%	0.0000000000000000%	0.0000000000000000%	0.0000000000000000%	0.0000000000000000%	0.1378993334865550%	0.0000000000000000%	0.0229832222477591%
OTU104	0.0000000000000000%	0.0000000000000000%	0.0000000000000000%	0.0000000000000000%	0.0459664444955183%	0.0000000000000000%	0.0000000000000000%	0.0000000000000000%	0.0000000000000000%	0.0000000000000000%	0.0000000000000000%	0.0000000000000000%	0.0000000000000000%	0.0000000000000000%	0.0000000000000000%	0.0000000000000000%	0.0000000000000000%	0.0000000000000000%	0.0000000000000000%	0.0000000000000000%	0.0000000000000000%	0.0000000000000000%	0.0000000000000000%	0.0459664444955183%	0.0000000000000000%	0.0000000000000000%	0.0000000000000000%	0.0000000000000000%	0.0000000000000000%	0.0000000000000000%	0.0000000000000000%	0.0000000000000000%	0.0919328889910365%	0.0919328889910365%	0.0000000000000000%	0.0000000000000000%	0.0000000000000000%	0.0000000000000000%	0.0000000000000000%	0.0000000000000000%	0.0000000000000000%	0.0000000000000000%	0.0000000000000000%	0.0000000000000000%	0.0000000000000000%	0.0000000000000000%	0.0000000000000000%	0.0000000000000000%	0.0000000000000000%
OTU1040	0.0000000000000000%	0.0000000000000000%	0.0000000000000000%	0.0000000000000000%	0.0000000000000000%	0.0000000000000000%	0.0000000000000000%	0.0000000000000000%	0.0000000000000000%	0.0000000000000000%	0.0000000000000000%	0.0000000000000000%	0.0000000000000000%	0.0000000000000000%	0.0000000000000000%	0.0000000000000000%	0.0000000000000000%	0.0000000000000000%	0.0000000000000000%	0.0000000000000000%	0.0000000000000000%	0.0000000000000000%	0.0000000000000000%	0.0919328889910365%	0.0689496667432774%	0.0000000000000000%	0.0000000000000000%	0.0000000000000000%	0.0000000000000000%	0.0000000000000000%	0.0000000000000000%	0.0000000000000000%	0.0459664444955183%	0.0689496667432774%	0.0000000000000000%	0.0000000000000000%	0.0000000000000000%	0.0000000000000000%	0.0000000000000000%	0.0000000000000000%	0.0000000000000000%	0.0000000000000000%	0.0000000000000000%	0.0000000000000000%	0.0000000000000000%	0.0000000000000000%	0.0000000000000000%	0.0000000000000000%	0.0000000000000000%
OTU1041	0.0000000000000000%	0.0000000000000000%	0.0000000000000000%	0.0919328889910365%	0.0000000000000000%	0.0000000000000000%	0.0000000000000000%	0.0000000000000000%	0.0229832222477591%	0.0000000000000000%	0.0000000000000000%	0.0229832222477591%	0.0000000000000000%	0.0000000000000000%	0.0459664444955183%	0.0229832222477591%	0.0000000000000000%	0.0229832222477591%	0.0459664444955183%	0.0000000000000000%	0.0000000000000000%	0.0000000000000000%	0.0000000000000000%	0.0000000000000000%	0.0000000000000000%	0.0229832222477591%	0.0000000000000000%	0.0000000000000000%	0.0000000000000000%	0.0000000000000000%	0.0000000000000000%	0.0689496667432774%	0.0000000000000000%	0.0000000000000000%	0.0229832222477591%	0.0229832222477591%	0.0229832222477591%	0.0000000000000000%	0.0000000000000000%	0.0000000000000000%	0.0000000000000000%	0.0000000000000000%	0.0000000000000000%	0.0000000000000000%	0.0000000000000000%	0.0000000000000000%	0.0459664444955183%	0.0229832222477591%	0.0000000000000000%
OTU1042	0.0000000000000000%	0.0000000000000000%	0.0000000000000000%	0.0000000000000000%	0.0000000000000000%	0.0000000000000000%	0.0000000000000000%	0.0000000000000000%	0.0000000000000000%	0.0000000000000000%	0.0000000000000000%	0.0000000000000000%	0.0000000000000000%	0.0000000000000000%	0.0000000000000000%	0.0000000000000000%	0.0000000000000000%	0.0000000000000000%	0.0000000000000000%	0.0000000000000000%	0.0000000000000000%	0.0000000000000000%	0.0000000000000000%	0.0000000000000000%	0.0000000000000000%	0.0000000000000000%	0.0000000000000000%	0.0000000000000000%	0.0000000000000000%	0.0000000000000000%	0.0000000000000000%	0.0000000000000000%	0.0000000000000000%	0.0000000000000000%	0.0000000000000000%	0.0000000000000000%	0.0000000000000000%	0.0000000000000000%	0.0000000000000000%	0.0000000000000000%	0.0000000000000000%	0.0000000000000000%	0.0000000000000000%	0.0000000000000000%	0.0000000000000000%	0.0000000000000000%	0.0000000000000000%	0.0000000000000000%	0.0000000000000000%
OTU1043	0.0000000000000000%	0.0000000000000000%	0.0000000000000000%	0.0000000000000000%	0.0000000000000000%	0.0000000000000000%	0.0000000000000000%	0.0000000000000000%	0.1838657779820730%	0.0000000000000000%	0.0000000000000000%	0.0000000000000000%	0.0000000000000000%	0.0000000000000000%	0.0229832222477591%	0.0459664444955183%	0.0000000000000000%	0.0459664444955183%	0.0229832222477591%	0.0229832222477591%	0.0000000000000000%	0.0000000000000000%	0.0229832222477591%	0.0000000000000000%	0.0000000000000000%	0.1838657779820730%	0.0000000000000000%	0.0000000000000000%	0.0459664444955183%	0.0000000000000000%	0.0459664444955183%	0.0689496667432774%	0.0000000000000000%	0.0000000000000000%	0.0459664444955183%	0.0919328889910365%	0.2068490002298320%	0.0229832222477591%	0.1149161112387960%	0.1378993334865550%	0.0229832222477591%	0.0000000000000000%	0.0000000000000000%	0.0000000000000000%	0.0000000000000000%	0.0000000000000000%	0.0000000000000000%	0.1838657779820730%	0.0000000000000000%
OTU1044	0.0000000000000000%	0.0000000000000000%	0.0000000000000000%	0.0000000000000000%	0.0000000000000000%	0.0000000000000000%	0.0000000000000000%	0.0000000000000000%	0.0000000000000000%	0.0000000000000000%	0.0000000000000000%	0.0000000000000000%	0.0000000000000000%	0.0000000000000000%	0.0000000000000000%	0.0000000000000000%	0.0000000000000000%	0.0000000000000000%	0.0000000000000000%	0.0919328889910365%	0.0000000000000000%	0.0000000000000000%	0.0000000000000000%	0.0000000000000000%	0.0000000000000000%	0.0000000000000000%	0.0000000000000000%	0.0000000000000000%	0.0000000000000000%	0.0000000000000000%	0.0000000000000000%	0.0000000000000000%	0.0000000000000000%	0.0000000000000000%	0.0000000000000000%	0.0000000000000000%	0.0000000000000000%	0.3907147782119050%	0.0000000000000000%	0.0000000000000000%	0.0459664444955183%	0.0000000000000000%	0.0000000000000000%	0.0000000000000000%	0.0000000000000000%	0.0000000000000000%	0.0000000000000000%	0.0000000000000000%	0.0000000000000000%
OTU1045	0.0000000000000000%	0.0000000000000000%	0.0000000000000000%	0.0000000000000000%	0.0000000000000000%	0.0000000000000000%	0.0000000000000000%	0.0229832222477591%	0.0229832222477591%	0.0000000000000000%	0.0000000000000000%	0.0000000000000000%	0.0000000000000000%	0.0000000000000000%	0.0000000000000000%	0.0919328889910365%	0.0000000000000000%	0.0229832222477591%	0.0000000000000000%	0.0000000000000000%	0.0000000000000000%	0.0000000000000000%	0.0000000000000000%	0.0000000000000000%	0.0000000000000000%	0.0229832222477591%	0.0000000000000000%	0.0000000000000000%	0.0000000000000000%	0.0000000000000000%	0.0000000000000000%	0.0000000000000000%	0.0000000000000000%	0.0000000000000000%	0.0000000000000000%	0.0459664444955183%	0.0229832222477591%	0.1608825557343140%	0.0000000000000000%	0.0229832222477591%	0.0000000000000000%	0.0000000000000000%	0.0000000000000000%	0.0000000000000000%	0.0000000000000000%	0.0000000000000000%	0.0000000000000000%	0.0000000000000000%	0.0000000000000000%
OTU1046	0.0000000000000000%	0.0000000000000000%	0.0000000000000000%	0.0000000000000000%	0.0000000000000000%	0.0000000000000000%	0.0000000000000000%	0.0000000000000000%	0.0000000000000000%	0.0000000000000000%	0.0000000000000000%	0.0000000000000000%	0.0229832222477591%	0.0000000000000000%	0.0000000000000000%	0.0000000000000000%	0.0000000000000000%	0.0000000000000000%	0.0000000000000000%	0.0000000000000000%	0.0000000000000000%	0.0000000000000000%	0.0000000000000000%	0.0000000000000000%	0.0000000000000000%	0.0000000000000000%	0.0000000000000000%	0.0229832222477591%	0.0000000000000000%	0.0000000000000000%	0.0000000000000000%	0.0000000000000000%	0.0000000000000000%	0.0000000000000000%	0.0000000000000000%	0.0000000000000000%	0.0000000000000000%	0.0000000000000000%	0.0000000000000000%	0.0000000000000000%	0.0000000000000000%	0.0000000000000000%	0.0229832222477591%	0.0000000000000000%	0.0000000000000000%	0.0000000000000000%	0.0000000000000000%	0.0229832222477591%	0.0000000000000000%
OTU1047	0.0000000000000000%	0.0000000000000000%	0.0000000000000000%	0.0229832222477591%	0.0000000000000000%	0.0000000000000000%	0.0000000000000000%	0.0000000000000000%	0.0000000000000000%	0.0000000000000000%	0.0000000000000000%	0.0000000000000000%	0.0229832222477591%	0.0000000000000000%	0.0000000000000000%	0.0000000000000000%	0.0000000000000000%	0.0000000000000000%	0.0000000000000000%	0.0000000000000000%	0.0000000000000000%	0.0000000000000000%	0.0000000000000000%	0.0000000000000000%	0.0000000000000000%	0.0000000000000000%	0.0000000000000000%	0.0000000000000000%	0.0229832222477591%	0.0000000000000000%	0.0000000000000000%	0.0000000000000000%	0.0000000000000000%	0.0000000000000000%	0.0000000000000000%	0.0000000000000000%	0.0000000000000000%	0.0229832222477591%	0.0000000000000000%	0.0000000000000000%	0.0000000000000000%	0.0000000000000000%	0.0000000000000000%	0.0000000000000000%	0.0000000000000000%	0.0000000000000000%	0.0000000000000000%	0.0000000000000000%	0.0000000000000000%
OTU1048	0.0000000000000000%	0.0000000000000000%	0.0000000000000000%	0.0000000000000000%	0.0000000000000000%	0.0000000000000000%	0.0000000000000000%	0.0000000000000000%	0.0000000000000000%	0.0000000000000000%	0.0000000000000000%	0.0000000000000000%	0.0000000000000000%	0.0000000000000000%	0.0000000000000000%	0.0229832222477591%	0.0000000000000000%	0.0000000000000000%	0.0000000000000000%	0.0000000000000000%	0.0000000000000000%	0.0000000000000000%	0.0229832222477591%	0.0000000000000000%	0.0000000000000000%	0.0229832222477591%	0.0000000000000000%	0.0000000000000000%	0.0000000000000000%	0.0000000000000000%	0.0000000000000000%	0.0000000000000000%	0.0000000000000000%	0.0000000000000000%	0.0000000000000000%	0.0229832222477591%	0.0000000000000000%	0.0000000000000000%	0.0459664444955183%	0.0000000000000000%	0.0000000000000000%	0.0000000000000000%	0.0000000000000000%	0.0000000000000000%	0.0000000000000000%	0.0000000000000000%	0.0000000000000000%	0.0000000000000000%	0.0000000000000000%
OTU1049	0.0000000000000000%	0.0000000000000000%	0.0000000000000000%	0.0689496667432774%	0.0000000000000000%	0.0000000000000000%	0.0000000000000000%	0.4596644449551830%	0.5745805561939780%	0.0000000000000000%	0.0000000000000000%	0.1838657779820730%	0.4366812227074240%	0.0000000000000000%	0.5515973339462190%	0.2298322224775910%	0.0000000000000000%	0.1838657779820730%	0.1378993334865550%	0.4596644449551830%	0.0000000000000000%	0.0000000000000000%	0.6435302229372560%	0.0000000000000000%	0.0000000000000000%	0.3217651114686280%	0.0000000000000000%	0.0000000000000000%	0.1608825557343140%	0.0000000000000000%	0.1378993334865550%	0.1608825557343140%	0.0000000000000000%	0.0000000000000000%	0.0689496667432774%	0.1149161112387960%	0.4596644449551830%	0.0000000000000000%	0.0459664444955183%	0.5056308894507010%	0.3677315559641460%	0.0000000000000000%	0.0000000000000000%	0.0000000000000000%	0.0000000000000000%	0.0000000000000000%	0.4366812227074240%	0.3447483337163870%	0.0000000000000000%
OTU105	0.0000000000000000%	0.0459664444955183%	0.0000000000000000%	0.0000000000000000%	0.0000000000000000%	0.0229832222477591%	0.0000000000000000%	0.0000000000000000%	0.0000000000000000%	0.0000000000000000%	0.0000000000000000%	0.0000000000000000%	0.0000000000000000%	0.0000000000000000%	0.0000000000000000%	0.0000000000000000%	0.0000000000000000%	0.0000000000000000%	0.0000000000000000%	0.0000000000000000%	0.0000000000000000%	0.0000000000000000%	0.0000000000000000%	0.0000000000000000%	0.0000000000000000%	0.0000000000000000%	0.0000000000000000%	0.0000000000000000%	0.0000000000000000%	0.0000000000000000%	0.0000000000000000%	0.0000000000000000%	0.0000000000000000%	0.0000000000000000%	0.0000000000000000%	0.0000000000000000%	0.0000000000000000%	0.0000000000000000%	0.0000000000000000%	0.0000000000000000%	0.0000000000000000%	0.0000000000000000%	0.0000000000000000%	0.0000000000000000%	0.0000000000000000%	0.0000000000000000%	0.0000000000000000%	0.0000000000000000%	0.0000000000000000%
OTU1050	0.0000000000000000%	0.0000000000000000%	0.0000000000000000%	0.0000000000000000%	0.0000000000000000%	0.0000000000000000%	0.0000000000000000%	0.0000000000000000%	0.0000000000000000%	0.0000000000000000%	0.0000000000000000%	0.0000000000000000%	0.0000000000000000%	0.0000000000000000%	0.0000000000000000%	0.0000000000000000%	0.0000000000000000%	0.0000000000000000%	0.0000000000000000%	0.0000000000000000%	0.0000000000000000%	0.0000000000000000%	0.0000000000000000%	0.0000000000000000%	0.0000000000000000%	0.0000000000000000%	0.0000000000000000%	0.0000000000000000%	0.0000000000000000%	0.0000000000000000%	0.0000000000000000%	0.0000000000000000%	0.0000000000000000%	0.0000000000000000%	0.0000000000000000%	0.0000000000000000%	0.0000000000000000%	0.0000000000000000%	0.0000000000000000%	0.0000000000000000%	0.0000000000000000%	0.0000000000000000%	0.1378993334865550%	0.0459664444955183%	0.0229832222477591%	0.2298322224775910%	0.0000000000000000%	0.0000000000000000%	0.0229832222477591%
OTU1052	0.0459664444955183%	0.0000000000000000%	0.0000000000000000%	0.0000000000000000%	0.0000000000000000%	0.0000000000000000%	0.0229832222477591%	0.0000000000000000%	0.0000000000000000%	0.0689496667432774%	0.0000000000000000%	0.0000000000000000%	0.0000000000000000%	0.0919328889910365%	0.0000000000000000%	0.0000000000000000%	0.0000000000000000%	0.0000000000000000%	0.0000000000000000%	0.0000000000000000%	0.0229832222477591%	0.0000000000000000%	0.0000000000000000%	0.0000000000000000%	0.0459664444955183%	0.0000000000000000%	0.0000000000000000%	0.0229832222477591%	0.0000000000000000%	0.0229832222477591%	0.0000000000000000%	0.0000000000000000%	0.0229832222477591%	0.0000000000000000%	0.0000000000000000%	0.0000000000000000%	0.0000000000000000%	0.0000000000000000%	0.0000000000000000%	0.0000000000000000%	0.0000000000000000%	0.3907147782119050%	0.3217651114686280%	0.5515973339462190%	0.2298322224775910%	0.5975637784417380%	0.0000000000000000%	0.0000000000000000%	0.2068490002298320%
OTU1053	0.0229832222477591%	0.0000000000000000%	0.0000000000000000%	0.0000000000000000%	0.0000000000000000%	0.0000000000000000%	0.0000000000000000%	0.0000000000000000%	0.0000000000000000%	0.0000000000000000%	0.0000000000000000%	0.0000000000000000%	0.0000000000000000%	0.0000000000000000%	0.0000000000000000%	0.0000000000000000%	0.0000000000000000%	0.0000000000000000%	0.0000000000000000%	0.0000000000000000%	0.0000000000000000%	0.0000000000000000%	0.0000000000000000%	0.0000000000000000%	0.0000000000000000%	0.0000000000000000%	0.0000000000000000%	0.0229832222477591%	0.0000000000000000%	0.0229832222477591%	0.0000000000000000%	0.0000000000000000%	0.0000000000000000%	0.0000000000000000%	0.0000000000000000%	0.0000000000000000%	0.0000000000000000%	0.0000000000000000%	0.0000000000000000%	0.0000000000000000%	0.0000000000000000%	0.0919328889910365%	0.4136980004596640%	0.5975637784417380%	0.0000000000000000%	0.3907147782119050%	0.0000000000000000%	0.0000000000000000%	0.2757986669731100%
OTU1054	0.0000000000000000%	0.0000000000000000%	0.0000000000000000%	0.0000000000000000%	0.0000000000000000%	0.0000000000000000%	0.0000000000000000%	0.0000000000000000%	0.0000000000000000%	0.0000000000000000%	0.0000000000000000%	0.0000000000000000%	0.0000000000000000%	0.0000000000000000%	0.0000000000000000%	0.0000000000000000%	0.0000000000000000%	0.0000000000000000%	0.0000000000000000%	0.0000000000000000%	0.0000000000000000%	0.0000000000000000%	0.0000000000000000%	0.0000000000000000%	0.0000000000000000%	0.0000000000000000%	0.0000000000000000%	0.0000000000000000%	0.0000000000000000%	0.0000000000000000%	0.0000000000000000%	0.0000000000000000%	0.0000000000000000%	0.0000000000000000%	0.0000000000000000%	0.0000000000000000%	0.0000000000000000%	0.0000000000000000%	0.0000000000000000%	0.0000000000000000%	0.0000000000000000%	0.0000000000000000%	0.0000000000000000%	0.0459664444955183%	0.0000000000000000%	0.0000000000000000%	0.0000000000000000%	0.0000000000000000%	0.0459664444955183%
OTU1055	0.0000000000000000%	0.0000000000000000%	0.0000000000000000%	0.0000000000000000%	0.0000000000000000%	0.0000000000000000%	0.0000000000000000%	0.0000000000000000%	0.0000000000000000%	0.0000000000000000%	0.0000000000000000%	0.0000000000000000%	0.0000000000000000%	0.0000000000000000%	0.0000000000000000%	0.0000000000000000%	0.0000000000000000%	0.0000000000000000%	0.0000000000000000%	0.0000000000000000%	0.0000000000000000%	0.0000000000000000%	0.0000000000000000%	0.0000000000000000%	0.0000000000000000%	0.0000000000000000%	0.0000000000000000%	0.0000000000000000%	0.0000000000000000%	0.0000000000000000%	0.0000000000000000%	0.0000000000000000%	0.0000000000000000%	0.0000000000000000%	0.0000000000000000%	0.0000000000000000%	0.0000000000000000%	0.0000000000000000%	0.0000000000000000%	0.0000000000000000%	0.0000000000000000%	0.0000000000000000%	0.1838657779820730%	0.0689496667432774%	0.0000000000000000%	0.2987818892208690%	0.0000000000000000%	0.0000000000000000%	0.3447483337163870%
OTU1056	0.0229832222477591%	0.0000000000000000%	0.0000000000000000%	0.0000000000000000%	0.0000000000000000%	0.0000000000000000%	0.0000000000000000%	0.0000000000000000%	0.0000000000000000%	0.0000000000000000%	0.0000000000000000%	0.0000000000000000%	0.0000000000000000%	0.0000000000000000%	0.0000000000000000%	0.0000000000000000%	0.0229832222477591%	0.0000000000000000%	0.0000000000000000%	0.0000000000000000%	0.0000000000000000%	0.0000000000000000%	0.0000000000000000%	0.0000000000000000%	0.0000000000000000%	0.0000000000000000%	0.0000000000000000%	0.0000000000000000%	0.0000000000000000%	0.0000000000000000%	0.0000000000000000%	0.0000000000000000%	0.0000000000000000%	0.0000000000000000%	0.0000000000000000%	0.0000000000000000%	0.0000000000000000%	0.0000000000000000%	0.0000000000000000%	0.0000000000000000%	0.0000000000000000%	0.0689496667432774%	0.0229832222477591%	0.1378993334865550%	0.0000000000000000%	0.2528154447253500%	0.0000000000000000%	0.0000000000000000%	0.1378993334865550%
OTU1057	0.0000000000000000%	0.0000000000000000%	0.0000000000000000%	0.0000000000000000%	0.0000000000000000%	0.0000000000000000%	0.0000000000000000%	0.0000000000000000%	0.0000000000000000%	0.0000000000000000%	0.0000000000000000%	0.0000000000000000%	0.0000000000000000%	0.0000000000000000%	0.0000000000000000%	0.0000000000000000%	0.0000000000000000%	0.0000000000000000%	0.0000000000000000%	0.0000000000000000%	0.0000000000000000%	0.0000000000000000%	0.0000000000000000%	0.0000000000000000%	0.0000000000000000%	0.0000000000000000%	0.0000000000000000%	0.0000000000000000%	0.0000000000000000%	0.0000000000000000%	0.0000000000000000%	0.0000000000000000%	0.0000000000000000%	0.0000000000000000%	0.0000000000000000%	0.0000000000000000%	0.0000000000000000%	0.0000000000000000%	0.0000000000000000%	0.0000000000000000%	0.0000000000000000%	0.0000000000000000%	0.0000000000000000%	0.0000000000000000%	0.0000000000000000%	0.0919328889910365%	0.0000000000000000%	0.0000000000000000%	0.0000000000000000%
OTU1058	0.0000000000000000%	0.0000000000000000%	0.0000000000000000%	0.0000000000000000%	0.0000000000000000%	0.0000000000000000%	0.0000000000000000%	0.0000000000000000%	0.0000000000000000%	0.0000000000000000%	0.0000000000000000%	0.0000000000000000%	0.0000000000000000%	0.0000000000000000%	0.0000000000000000%	0.0000000000000000%	0.0000000000000000%	0.0000000000000000%	0.0000000000000000%	0.0000000000000000%	0.0000000000000000%	0.0000000000000000%	0.0000000000000000%	0.0000000000000000%	0.0000000000000000%	0.0000000000000000%	0.0000000000000000%	0.0000000000000000%	0.0000000000000000%	0.0000000000000000%	0.0000000000000000%	0.0000000000000000%	0.0000000000000000%	0.0000000000000000%	0.0000000000000000%	0.0000000000000000%	0.0000000000000000%	0.0000000000000000%	0.0000000000000000%	0.0000000000000000%	0.0000000000000000%	0.0000000000000000%	0.0919328889910365%	0.1608825557343140%	0.0000000000000000%	0.1378993334865550%	0.0000000000000000%	0.0000000000000000%	0.0000000000000000%
OTU1059	0.0229832222477591%	0.0689496667432774%	0.0000000000000000%	0.0229832222477591%	0.0229832222477591%	0.0689496667432774%	0.0000000000000000%	0.0000000000000000%	0.0229832222477591%	0.0229832222477591%	0.0000000000000000%	0.0000000000000000%	0.0229832222477591%	0.0000000000000000%	0.0459664444955183%	0.0000000000000000%	0.0000000000000000%	0.0000000000000000%	0.0459664444955183%	0.0000000000000000%	0.0459664444955183%	0.0229832222477591%	0.0000000000000000%	0.0000000000000000%	0.0000000000000000%	0.0229832222477591%	0.0459664444955183%	0.0229832222477591%	0.0000000000000000%	0.0000000000000000%	0.0459664444955183%	0.0229832222477591%	0.0000000000000000%	0.0000000000000000%	0.0000000000000000%	0.0229832222477591%	0.0000000000000000%	0.0000000000000000%	0.0000000000000000%	0.0229832222477591%	0.0459664444955183%	0.2298322224775910%	0.0229832222477591%	0.3677315559641460%	0.5056308894507010%	0.0229832222477591%	0.0229832222477591%	0.0459664444955183%	0.0229832222477591%
OTU106	0.0000000000000000%	0.0000000000000000%	0.0000000000000000%	0.0000000000000000%	0.0000000000000000%	0.0000000000000000%	0.0000000000000000%	0.0000000000000000%	0.0000000000000000%	0.0000000000000000%	0.0000000000000000%	0.0000000000000000%	0.0000000000000000%	0.0000000000000000%	0.0000000000000000%	0.0000000000000000%	0.0229832222477591%	0.0000000000000000%	0.0000000000000000%	0.0000000000000000%	0.0000000000000000%	0.0000000000000000%	0.0000000000000000%	0.0000000000000000%	0.0000000000000000%	0.0000000000000000%	0.0000000000000000%	0.0000000000000000%	0.0000000000000000%	0.0000000000000000%	0.0000000000000000%	0.0000000000000000%	0.0000000000000000%	0.0000000000000000%	0.0000000000000000%	0.0000000000000000%	0.0000000000000000%	0.0000000000000000%	0.0000000000000000%	0.0000000000000000%	0.0000000000000000%	0.0459664444955183%	0.0689496667432774%	0.0229832222477591%	0.0000000000000000%	0.0689496667432774%	0.0000000000000000%	0.0000000000000000%	0.0000000000000000%
OTU1060	0.0000000000000000%	0.0000000000000000%	0.0000000000000000%	0.0000000000000000%	0.0000000000000000%	0.0000000000000000%	0.0000000000000000%	0.0000000000000000%	0.0000000000000000%	0.0000000000000000%	0.0000000000000000%	0.0000000000000000%	0.0000000000000000%	0.0000000000000000%	0.0000000000000000%	0.0000000000000000%	0.0000000000000000%	0.0000000000000000%	0.0000000000000000%	0.0000000000000000%	0.0000000000000000%	0.0000000000000000%	0.0000000000000000%	0.0000000000000000%	0.0000000000000000%	0.0000000000000000%	0.0000000000000000%	0.0000000000000000%	0.0000000000000000%	0.0000000000000000%	0.0000000000000000%	0.0000000000000000%	0.0000000000000000%	0.0000000000000000%	0.0000000000000000%	0.0000000000000000%	0.0000000000000000%	0.0000000000000000%	0.0000000000000000%	0.0000000000000000%	0.0000000000000000%	0.0000000000000000%	0.0459664444955183%	0.0000000000000000%	0.0000000000000000%	0.0229832222477591%	0.0000000000000000%	0.0000000000000000%	0.0459664444955183%
OTU1061	0.0000000000000000%	0.0000000000000000%	0.0000000000000000%	0.0000000000000000%	0.0000000000000000%	0.0000000000000000%	0.0000000000000000%	0.0000000000000000%	0.0000000000000000%	0.0000000000000000%	0.0000000000000000%	0.0000000000000000%	0.0000000000000000%	0.0000000000000000%	0.0000000000000000%	0.0000000000000000%	0.0000000000000000%	0.0000000000000000%	0.0000000000000000%	0.0000000000000000%	0.0000000000000000%	0.0000000000000000%	0.0000000000000000%	0.0000000000000000%	0.0000000000000000%	0.0000000000000000%	0.0000000000000000%	0.0000000000000000%	0.0000000000000000%	0.0000000000000000%	0.0000000000000000%	0.0000000000000000%	0.0000000000000000%	0.0000000000000000%	0.0000000000000000%	0.0000000000000000%	0.0000000000000000%	0.0000000000000000%	0.0000000000000000%	0.0000000000000000%	0.0000000000000000%	0.0000000000000000%	0.0000000000000000%	0.0000000000000000%	0.0000000000000000%	0.0000000000000000%	0.0000000000000000%	0.0000000000000000%	0.0000000000000000%
OTU1062	0.0000000000000000%	0.0000000000000000%	0.0000000000000000%	0.0229832222477591%	0.0000000000000000%	0.0000000000000000%	0.0000000000000000%	0.0000000000000000%	0.0000000000000000%	0.0000000000000000%	0.0000000000000000%	0.0229832222477591%	0.0459664444955183%	0.0000000000000000%	0.0000000000000000%	0.0000000000000000%	0.0000000000000000%	0.0000000000000000%	0.0000000000000000%	0.0000000000000000%	0.0000000000000000%	0.0000000000000000%	0.0000000000000000%	0.0000000000000000%	0.0000000000000000%	0.0000000000000000%	0.0000000000000000%	0.0000000000000000%	0.0000000000000000%	0.0000000000000000%	0.0000000000000000%	0.0000000000000000%	0.0000000000000000%	0.0000000000000000%	0.0689496667432774%	0.0000000000000000%	0.0459664444955183%	0.0000000000000000%	0.0000000000000000%	0.0000000000000000%	0.0229832222477591%	0.0000000000000000%	0.0000000000000000%	0.0000000000000000%	0.0000000000000000%	0.0000000000000000%	0.0000000000000000%	0.0000000000000000%	0.0000000000000000%
OTU1063	0.0000000000000000%	0.0000000000000000%	0.0000000000000000%	0.0000000000000000%	0.0000000000000000%	0.0000000000000000%	0.0000000000000000%	0.0000000000000000%	0.0000000000000000%	0.0000000000000000%	0.0000000000000000%	0.0000000000000000%	0.0229832222477591%	0.0000000000000000%	0.0000000000000000%	0.0000000000000000%	0.0000000000000000%	0.0000000000000000%	0.0459664444955183%	0.0000000000000000%	0.0000000000000000%	0.0000000000000000%	0.0000000000000000%	0.0000000000000000%	0.0000000000000000%	0.0229832222477591%	0.0000000000000000%	0.0000000000000000%	0.0000000000000000%	0.0000000000000000%	0.0000000000000000%	0.0000000000000000%	0.0000000000000000%	0.0000000000000000%	0.0000000000000000%	0.0000000000000000%	0.0000000000000000%	0.0459664444955183%	0.0000000000000000%	0.0000000000000000%	0.0000000000000000%	0.0000000000000000%	0.0000000000000000%	0.0000000000000000%	0.0000000000000000%	0.0000000000000000%	0.0000000000000000%	0.0000000000000000%	0.0000000000000000%
OTU1064	0.0000000000000000%	0.0000000000000000%	0.0000000000000000%	0.2298322224775910%	0.0000000000000000%	0.0000000000000000%	0.0000000000000000%	0.0229832222477591%	0.0689496667432774%	0.0000000000000000%	0.0000000000000000%	0.0000000000000000%	0.0459664444955183%	0.0000000000000000%	0.0000000000000000%	0.0000000000000000%	0.0000000000000000%	0.0229832222477591%	0.1608825557343140%	0.0229832222477591%	0.0000000000000000%	0.0000000000000000%	0.0459664444955183%	0.0000000000000000%	0.0000000000000000%	0.0229832222477591%	0.0000000000000000%	0.0000000000000000%	0.1378993334865550%	0.0000000000000000%	0.0000000000000000%	0.0459664444955183%	0.0000000000000000%	0.0000000000000000%	0.1608825557343140%	0.0229832222477591%	0.0229832222477591%	0.0229832222477591%	0.0689496667432774%	0.0459664444955183%	0.0459664444955183%	0.0000000000000000%	0.0000000000000000%	0.0000000000000000%	0.0000000000000000%	0.0000000000000000%	0.0689496667432774%	0.0229832222477591%	0.0000000000000000%
OTU1065	0.0459664444955183%	0.0000000000000000%	0.0000000000000000%	0.0000000000000000%	0.0000000000000000%	0.0000000000000000%	0.0229832222477591%	0.0000000000000000%	0.0000000000000000%	0.0229832222477591%	0.0000000000000000%	0.0000000000000000%	0.0000000000000000%	0.0000000000000000%	0.0000000000000000%	0.0000000000000000%	0.0000000000000000%	0.0000000000000000%	0.0000000000000000%	0.0000000000000000%	0.0000000000000000%	0.0000000000000000%	0.0000000000000000%	0.0000000000000000%	0.0000000000000000%	0.0000000000000000%	0.0459664444955183%	0.0000000000000000%	0.0000000000000000%	0.0000000000000000%	0.0000000000000000%	0.0000000000000000%	0.0000000000000000%	0.0000000000000000%	0.0000000000000000%	0.0000000000000000%	0.0000000000000000%	0.0000000000000000%	0.0000000000000000%	0.0000000000000000%	0.0000000000000000%	0.3907147782119050%	0.0000000000000000%	0.0000000000000000%	1.4479430016088300%	0.0689496667432774%	0.0000000000000000%	0.0000000000000000%	0.2068490002298320%
OTU1066	0.0000000000000000%	0.6665134451850150%	0.4596644449551830%	0.0000000000000000%	0.1838657779820730%	0.5975637784417380%	0.0229832222477591%	0.0000000000000000%	0.0000000000000000%	0.0229832222477591%	0.1608825557343140%	0.0000000000000000%	0.0000000000000000%	0.0229832222477591%	0.0000000000000000%	0.0000000000000000%	0.0459664444955183%	0.0000000000000000%	0.0000000000000000%	0.0000000000000000%	0.0229832222477591%	0.0000000000000000%	0.0000000000000000%	0.0689496667432774%	0.1378993334865550%	0.0000000000000000%	0.0000000000000000%	0.0000000000000000%	0.0000000000000000%	0.0689496667432774%	0.0000000000000000%	0.0000000000000000%	0.2298322224775910%	0.0459664444955183%	0.0000000000000000%	0.0000000000000000%	0.0000000000000000%	0.0000000000000000%	0.0000000000000000%	0.0000000000000000%	0.0000000000000000%	0.0000000000000000%	0.0000000000000000%	0.0000000000000000%	0.0000000000000000%	0.0000000000000000%	0.0000000000000000%	0.0000000000000000%	0.0000000000000000%
OTU1067	0.0459664444955183%	0.4826476672029420%	0.1838657779820730%	0.0000000000000000%	0.6665134451850150%	0.8044127786715700%	0.0229832222477591%	0.0000000000000000%	0.0000000000000000%	0.0229832222477591%	0.1149161112387960%	0.0000000000000000%	0.0000000000000000%	0.0000000000000000%	0.0000000000000000%	0.0000000000000000%	0.0000000000000000%	0.0000000000000000%	0.0000000000000000%	0.0000000000000000%	0.0000000000000000%	0.0000000000000000%	0.0000000000000000%	0.0000000000000000%	0.0000000000000000%	0.0000000000000000%	0.0000000000000000%	0.0000000000000000%	0.0000000000000000%	0.0229832222477591%	0.0000000000000000%	0.0000000000000000%	0.0000000000000000%	0.0229832222477591%	0.0000000000000000%	0.0000000000000000%	0.0000000000000000%	0.0000000000000000%	0.0000000000000000%	0.0000000000000000%	0.0000000000000000%	0.0000000000000000%	0.0000000000000000%	0.0000000000000000%	0.0000000000000000%	0.0000000000000000%	0.0000000000000000%	0.0000000000000000%	0.0000000000000000%
OTU1068	0.0000000000000000%	0.1378993334865550%	0.2068490002298320%	0.0000000000000000%	0.4826476672029420%	0.1838657779820730%	0.0000000000000000%	0.0000000000000000%	0.0000000000000000%	0.0000000000000000%	0.2298322224775910%	0.0000000000000000%	0.0000000000000000%	0.0000000000000000%	0.0000000000000000%	0.0000000000000000%	0.0000000000000000%	0.0000000000000000%	0.0000000000000000%	0.0000000000000000%	0.0000000000000000%	0.0000000000000000%	0.0000000000000000%	0.0229832222477591%	0.0000000000000000%	0.0000000000000000%	0.0000000000000000%	0.0000000000000000%	0.0000000000000000%	0.0000000000000000%	0.0000000000000000%	0.0000000000000000%	0.0000000000000000%	0.0000000000000000%	0.0000000000000000%	0.0000000000000000%	0.0000000000000000%	0.0000000000000000%	0.0000000000000000%	0.0000000000000000%	0.0000000000000000%	0.0000000000000000%	0.0000000000000000%	0.0000000000000000%	0.0000000000000000%	0.0000000000000000%	0.0000000000000000%	0.0000000000000000%	0.0000000000000000%
OTU1069	2.4821880027579900%	0.0000000000000000%	0.0000000000000000%	0.0000000000000000%	0.0000000000000000%	0.0000000000000000%	0.0000000000000000%	0.0000000000000000%	0.0000000000000000%	0.0000000000000000%	0.0000000000000000%	0.0000000000000000%	0.0000000000000000%	0.0000000000000000%	0.0000000000000000%	0.0000000000000000%	0.0000000000000000%	0.0000000000000000%	0.0000000000000000%	0.0000000000000000%	0.0459664444955183%	0.0229832222477591%	0.0000000000000000%	0.0229832222477591%	0.0229832222477591%	0.0000000000000000%	0.0000000000000000%	0.0000000000000000%	0.0000000000000000%	0.0459664444955183%	0.0000000000000000%	0.0000000000000000%	0.0459664444955183%	0.0000000000000000%	0.0000000000000000%	0.0000000000000000%	0.0000000000000000%	0.0000000000000000%	0.0000000000000000%	0.0000000000000000%	0.0000000000000000%	0.0229832222477591%	0.0000000000000000%	0.0000000000000000%	0.0459664444955183%	0.0689496667432774%	0.0000000000000000%	0.0000000000000000%	0.0000000000000000%
OTU107	0.0229832222477591%	0.1378993334865550%	0.0689496667432774%	0.0000000000000000%	0.0229832222477591%	0.1608825557343140%	0.0000000000000000%	0.0000000000000000%	0.0000000000000000%	0.0000000000000000%	0.1149161112387960%	0.0000000000000000%	0.0000000000000000%	0.0000000000000000%	0.0000000000000000%	0.0000000000000000%	0.0000000000000000%	0.0000000000000000%	0.0000000000000000%	0.0000000000000000%	0.0000000000000000%	0.0000000000000000%	0.0000000000000000%	0.0459664444955183%	0.0459664444955183%	0.0000000000000000%	0.0000000000000000%	0.0000000000000000%	0.0000000000000000%	0.0000000000000000%	0.0000000000000000%	0.0000000000000000%	0.0229832222477591%	0.0000000000000000%	0.0000000000000000%	0.0000000000000000%	0.0000000000000000%	0.0000000000000000%	0.0000000000000000%	0.0000000000000000%	0.0000000000000000%	0.0000000000000000%	0.0000000000000000%	0.0000000000000000%	0.0000000000000000%	0.0000000000000000%	0.0000000000000000%	0.0000000000000000%	0.0000000000000000%
OTU1070	0.0000000000000000%	0.0000000000000000%	0.0000000000000000%	0.3907147782119050%	0.0000000000000000%	0.0000000000000000%	0.0000000000000000%	0.0000000000000000%	0.0000000000000000%	0.0000000000000000%	0.0000000000000000%	0.0000000000000000%	0.0000000000000000%	0.0000000000000000%	0.0000000000000000%	0.0000000000000000%	0.0000000000000000%	0.0229832222477591%	0.0000000000000000%	0.0000000000000000%	0.0000000000000000%	0.0000000000000000%	0.0000000000000000%	0.0000000000000000%	0.0000000000000000%	0.0000000000000000%	0.0000000000000000%	0.0000000000000000%	0.0000000000000000%	0.0000000000000000%	0.0000000000000000%	0.0000000000000000%	0.0000000000000000%	0.0000000000000000%	0.0000000000000000%	0.0000000000000000%	0.0000000000000000%	0.0000000000000000%	0.0000000000000000%	0.0000000000000000%	0.0000000000000000%	0.0000000000000000%	0.0000000000000000%	0.0000000000000000%	0.0000000000000000%	0.0000000000000000%	0.0000000000000000%	0.0000000000000000%	0.0000000000000000%
OTU1071	0.0000000000000000%	0.0000000000000000%	0.0229832222477591%	0.0000000000000000%	0.0459664444955183%	0.0000000000000000%	0.0000000000000000%	0.0000000000000000%	0.0000000000000000%	0.0000000000000000%	0.0000000000000000%	0.0000000000000000%	0.0000000000000000%	0.0000000000000000%	0.0000000000000000%	0.0000000000000000%	0.0000000000000000%	0.0000000000000000%	0.0000000000000000%	0.0000000000000000%	0.0000000000000000%	0.0000000000000000%	0.0000000000000000%	0.0919328889910365%	0.0689496667432774%	0.0000000000000000%	0.0000000000000000%	0.0000000000000000%	0.0000000000000000%	0.0919328889910365%	0.0000000000000000%	0.0000000000000000%	0.0229832222477591%	0.0689496667432774%	0.0000000000000000%	0.0000000000000000%	0.0000000000000000%	0.0000000000000000%	0.0000000000000000%	0.0000000000000000%	0.0000000000000000%	0.0000000000000000%	0.0000000000000000%	0.0000000000000000%	0.0000000000000000%	0.0000000000000000%	0.0000000000000000%	0.0000000000000000%	0.0000000000000000%
OTU1072	0.0000000000000000%	0.0459664444955183%	0.0000000000000000%	0.0000000000000000%	0.0229832222477591%	0.0229832222477591%	0.0000000000000000%	0.0000000000000000%	0.0000000000000000%	0.0000000000000000%	0.0229832222477591%	0.0000000000000000%	0.0000000000000000%	0.0000000000000000%	0.0000000000000000%	0.0000000000000000%	0.0000000000000000%	0.0000000000000000%	0.0000000000000000%	0.0000000000000000%	0.0000000000000000%	0.0000000000000000%	0.0000000000000000%	0.0000000000000000%	0.0919328889910365%	0.0000000000000000%	0.0000000000000000%	0.0000000000000000%	0.0000000000000000%	0.0459664444955183%	0.0000000000000000%	0.0000000000000000%	0.0919328889910365%	0.0459664444955183%	0.0000000000000000%	0.0000000000000000%	0.0000000000000000%	0.0000000000000000%	0.0000000000000000%	0.0000000000000000%	0.0000000000000000%	0.0000000000000000%	0.0000000000000000%	0.0000000000000000%	0.0000000000000000%	0.0000000000000000%	0.0000000000000000%	0.0000000000000000%	0.0000000000000000%
OTU1073	0.0000000000000000%	0.0000000000000000%	0.0000000000000000%	0.0000000000000000%	0.0000000000000000%	0.0000000000000000%	0.0459664444955183%	0.0000000000000000%	0.0000000000000000%	0.0229832222477591%	0.0000000000000000%	0.0000000000000000%	0.0000000000000000%	0.0919328889910365%	0.0000000000000000%	0.0000000000000000%	0.0459664444955183%	0.0000000000000000%	0.0000000000000000%	0.0000000000000000%	0.1608825557343140%	0.0689496667432774%	0.0000000000000000%	0.0000000000000000%	0.0000000000000000%	0.0000000000000000%	0.0000000000000000%	0.0000000000000000%	0.0000000000000000%	0.0000000000000000%	0.0000000000000000%	0.0000000000000000%	0.0000000000000000%	0.0229832222477591%	0.0000000000000000%	0.0000000000000000%	0.0000000000000000%	0.0000000000000000%	0.0000000000000000%	0.0000000000000000%	0.0000000000000000%	0.0000000000000000%	0.0000000000000000%	0.0000000000000000%	0.0229832222477591%	0.0459664444955183%	0.0000000000000000%	0.0000000000000000%	0.0000000000000000%
OTU1074	0.0229832222477591%	0.0000000000000000%	0.0000000000000000%	0.0000000000000000%	0.0000000000000000%	0.0000000000000000%	0.0459664444955183%	0.0000000000000000%	0.0000000000000000%	0.0689496667432774%	0.0000000000000000%	0.0000000000000000%	0.0000000000000000%	0.1149161112387960%	0.0000000000000000%	0.0000000000000000%	0.0229832222477591%	0.0000000000000000%	0.0000000000000000%	0.0000000000000000%	0.0459664444955183%	0.0689496667432774%	0.0000000000000000%	0.0000000000000000%	0.0000000000000000%	0.0000000000000000%	0.0229832222477591%	0.0459664444955183%	0.0000000000000000%	0.0000000000000000%	0.0000000000000000%	0.0000000000000000%	0.0000000000000000%	0.0000000000000000%	0.0000000000000000%	0.0000000000000000%	0.0000000000000000%	0.0000000000000000%	0.0000000000000000%	0.0000000000000000%	0.0000000000000000%	0.0689496667432774%	0.0000000000000000%	0.0000000000000000%	0.0919328889910365%	0.0000000000000000%	0.0000000000000000%	0.0000000000000000%	0.0000000000000000%
OTU1075	0.0000000000000000%	0.0459664444955183%	0.0000000000000000%	0.0000000000000000%	0.0000000000000000%	0.1149161112387960%	0.0459664444955183%	0.0000000000000000%	0.0000000000000000%	0.0689496667432774%	0.0000000000000000%	0.0000000000000000%	0.0000000000000000%	0.0689496667432774%	0.0000000000000000%	0.0000000000000000%	0.0919328889910365%	0.0000000000000000%	0.0000000000000000%	0.0000000000000000%	0.0459664444955183%	0.0229832222477591%	0.0000000000000000%	0.0000000000000000%	0.0000000000000000%	0.0000000000000000%	0.0459664444955183%	0.0689496667432774%	0.0000000000000000%	0.0459664444955183%	0.0000000000000000%	0.0000000000000000%	0.0000000000000000%	0.0000000000000000%	0.0000000000000000%	0.0000000000000000%	0.0000000000000000%	0.0000000000000000%	0.0000000000000000%	0.0000000000000000%	0.0000000000000000%	0.0000000000000000%	0.0000000000000000%	0.0000000000000000%	0.0000000000000000%	0.0000000000000000%	0.0000000000000000%	0.0000000000000000%	0.0000000000000000%
OTU1076	0.0000000000000000%	0.0000000000000000%	0.0000000000000000%	0.0000000000000000%	0.0000000000000000%	0.0000000000000000%	0.0229832222477591%	0.0000000000000000%	0.0000000000000000%	0.0000000000000000%	0.0000000000000000%	0.0000000000000000%	0.0000000000000000%	0.0689496667432774%	0.0000000000000000%	0.0000000000000000%	0.0000000000000000%	0.0000000000000000%	0.0000000000000000%	0.0000000000000000%	0.0000000000000000%	0.0459664444955183%	0.0000000000000000%	0.0000000000000000%	0.0000000000000000%	0.0000000000000000%	0.0000000000000000%	0.0229832222477591%	0.0000000000000000%	0.0000000000000000%	0.0000000000000000%	0.0000000000000000%	0.0000000000000000%	0.0000000000000000%	0.0000000000000000%	0.0000000000000000%	0.0000000000000000%	0.0000000000000000%	0.0000000000000000%	0.0000000000000000%	0.0000000000000000%	0.0000000000000000%	0.0000000000000000%	0.0000000000000000%	0.0000000000000000%	0.0000000000000000%	0.0000000000000000%	0.0000000000000000%	0.0229832222477591%
OTU1077	0.0000000000000000%	0.0000000000000000%	0.0000000000000000%	0.0000000000000000%	0.0000000000000000%	0.0000000000000000%	0.0000000000000000%	0.0229832222477591%	0.0000000000000000%	0.0000000000000000%	0.0000000000000000%	0.0000000000000000%	0.0000000000000000%	0.0000000000000000%	0.0000000000000000%	0.0000000000000000%	0.0000000000000000%	0.0000000000000000%	0.0000000000000000%	0.0000000000000000%	0.0000000000000000%	0.0000000000000000%	0.0000000000000000%	0.0000000000000000%	0.0000000000000000%	0.0000000000000000%	0.0000000000000000%	0.0000000000000000%	0.1149161112387960%	0.0000000000000000%	0.0229832222477591%	0.0000000000000000%	0.0000000000000000%	0.0000000000000000%	0.0000000000000000%	0.0000000000000000%	0.0000000000000000%	0.0689496667432774%	0.0000000000000000%	0.0000000000000000%	0.0000000000000000%	0.0000000000000000%	0.0000000000000000%	0.0000000000000000%	0.0000000000000000%	0.0000000000000000%	0.0000000000000000%	0.0000000000000000%	0.0000000000000000%
OTU1078	0.0000000000000000%	0.0000000000000000%	0.0000000000000000%	0.0000000000000000%	0.0000000000000000%	0.0000000000000000%	0.0000000000000000%	0.0919328889910365%	0.0000000000000000%	0.0000000000000000%	0.0000000000000000%	0.0000000000000000%	0.0000000000000000%	0.0000000000000000%	0.0000000000000000%	0.0000000000000000%	0.0000000000000000%	0.0000000000000000%	0.0000000000000000%	0.0000000000000000%	0.0000000000000000%	0.0000000000000000%	0.0000000000000000%	0.0000000000000000%	0.0000000000000000%	0.0000000000000000%	0.0000000000000000%	0.0000000000000000%	0.0000000000000000%	0.0000000000000000%	0.0000000000000000%	0.0000000000000000%	0.0000000000000000%	0.0000000000000000%	0.0000000000000000%	0.0000000000000000%	0.0000000000000000%	0.0000000000000000%	0.0000000000000000%	0.0000000000000000%	0.0000000000000000%	0.0000000000000000%	0.0000000000000000%	0.0000000000000000%	0.0000000000000000%	0.0000000000000000%	0.0000000000000000%	0.0000000000000000%	0.0000000000000000%
OTU1079	0.0000000000000000%	0.1608825557343140%	0.0689496667432774%	0.0000000000000000%	0.0000000000000000%	0.1149161112387960%	0.1838657779820730%	0.0000000000000000%	0.0000000000000000%	0.4136980004596640%	0.0229832222477591%	0.0000000000000000%	0.0000000000000000%	0.3447483337163870%	0.0000000000000000%	0.0000000000000000%	0.2757986669731100%	0.0000000000000000%	0.0000000000000000%	0.0000000000000000%	0.3907147782119050%	0.1838657779820730%	0.0000000000000000%	0.0000000000000000%	0.0000000000000000%	0.0000000000000000%	0.2068490002298320%	0.2987818892208690%	0.0000000000000000%	0.0459664444955183%	0.0000000000000000%	0.0000000000000000%	0.0000000000000000%	0.0229832222477591%	0.0000000000000000%	0.0000000000000000%	0.0000000000000000%	0.0000000000000000%	0.0000000000000000%	0.0000000000000000%	0.0000000000000000%	0.0000000000000000%	0.0000000000000000%	0.0000000000000000%	0.0689496667432774%	0.0000000000000000%	0.0000000000000000%	0.0000000000000000%	0.0000000000000000%
OTU108	0.0000000000000000%	0.0000000000000000%	0.0000000000000000%	0.0000000000000000%	0.0000000000000000%	0.0000000000000000%	0.0000000000000000%	0.2528154447253500%	0.0000000000000000%	0.0000000000000000%	0.0000000000000000%	0.0459664444955183%	0.0000000000000000%	0.0000000000000000%	0.0689496667432774%	0.0000000000000000%	0.0000000000000000%	0.0000000000000000%	0.1838657779820730%	0.0000000000000000%	0.0000000000000000%	0.0000000000000000%	0.0000000000000000%	0.0000000000000000%	0.0000000000000000%	0.0000000000000000%	0.0000000000000000%	0.0000000000000000%	0.0000000000000000%	0.0000000000000000%	0.0000000000000000%	0.0000000000000000%	0.0000000000000000%	0.0000000000000000%	0.0000000000000000%	0.0000000000000000%	0.0000000000000000%	0.0000000000000000%	0.0000000000000000%	0.0000000000000000%	0.0459664444955183%	0.0000000000000000%	0.0000000000000000%	0.0000000000000000%	0.0000000000000000%	0.0000000000000000%	0.0000000000000000%	0.0000000000000000%	0.0000000000000000%
OTU1080	0.0000000000000000%	0.0000000000000000%	0.0000000000000000%	0.2528154447253500%	0.0000000000000000%	0.0000000000000000%	0.0000000000000000%	0.2298322224775910%	0.5056308894507010%	0.0000000000000000%	0.0000000000000000%	0.0229832222477591%	0.1149161112387960%	0.0000000000000000%	0.2068490002298320%	0.0689496667432774%	0.0000000000000000%	0.3217651114686280%	0.0459664444955183%	0.0689496667432774%	0.0000000000000000%	0.0000000000000000%	0.0229832222477591%	0.0000000000000000%	0.0000000000000000%	0.0459664444955183%	0.0000000000000000%	0.0000000000000000%	0.0459664444955183%	0.0000000000000000%	0.0919328889910365%	0.1378993334865550%	0.0000000000000000%	0.0000000000000000%	0.0000000000000000%	0.0000000000000000%	0.0000000000000000%	0.0000000000000000%	0.0229832222477591%	0.0459664444955183%	0.0229832222477591%	0.0000000000000000%	0.0000000000000000%	0.0000000000000000%	0.0000000000000000%	0.0000000000000000%	0.0689496667432774%	0.5056308894507010%	0.0000000000000000%
OTU1081	0.0000000000000000%	0.0000000000000000%	0.0000000000000000%	0.0459664444955183%	0.0000000000000000%	0.0000000000000000%	0.0000000000000000%	0.0919328889910365%	0.2757986669731100%	0.0000000000000000%	0.0000000000000000%	0.0689496667432774%	0.0229832222477591%	0.0000000000000000%	0.0919328889910365%	0.1608825557343140%	0.0000000000000000%	0.0000000000000000%	0.0459664444955183%	0.0229832222477591%	0.0000000000000000%	0.0000000000000000%	0.1378993334865550%	0.0000000000000000%	0.0000000000000000%	0.0229832222477591%	0.0000000000000000%	0.0000000000000000%	0.0919328889910365%	0.0000000000000000%	0.0000000000000000%	0.3907147782119050%	0.0000000000000000%	0.0000000000000000%	0.0459664444955183%	0.2757986669731100%	0.1378993334865550%	0.1378993334865550%	0.0919328889910365%	0.3217651114686280%	0.0919328889910365%	0.0000000000000000%	0.0000000000000000%	0.0000000000000000%	0.0000000000000000%	0.0000000000000000%	0.0000000000000000%	0.0000000000000000%	0.0000000000000000%
OTU1082	0.0689496667432774%	0.0000000000000000%	0.0000000000000000%	0.0000000000000000%	0.0229832222477591%	0.0000000000000000%	0.0000000000000000%	0.0000000000000000%	0.0229832222477591%	0.0000000000000000%	0.0000000000000000%	0.0000000000000000%	0.0000000000000000%	0.0000000000000000%	0.0000000000000000%	0.0459664444955183%	0.0229832222477591%	0.0000000000000000%	0.0459664444955183%	0.0000000000000000%	0.0000000000000000%	0.0000000000000000%	0.0000000000000000%	0.0000000000000000%	0.0000000000000000%	0.0229832222477591%	0.0000000000000000%	0.0229832222477591%	0.0000000000000000%	0.0000000000000000%	0.0459664444955183%	0.0000000000000000%	0.0229832222477591%	0.0000000000000000%	0.0459664444955183%	0.0459664444955183%	0.0000000000000000%	0.0000000000000000%	0.0229832222477591%	0.0000000000000000%	0.0000000000000000%	0.0459664444955183%	0.0000000000000000%	0.0229832222477591%	0.0000000000000000%	0.0229832222477591%	0.0000000000000000%	0.0000000000000000%	0.0000000000000000%
OTU1083	0.0000000000000000%	0.0459664444955183%	0.0229832222477591%	0.0000000000000000%	0.0459664444955183%	0.0229832222477591%	0.0000000000000000%	0.0000000000000000%	0.0000000000000000%	0.0000000000000000%	0.0459664444955183%	0.0000000000000000%	0.0000000000000000%	0.0459664444955183%	0.0000000000000000%	0.0000000000000000%	0.0229832222477591%	0.0000000000000000%	0.0000000000000000%	0.0000000000000000%	0.0229832222477591%	0.0459664444955183%	0.0000000000000000%	0.0919328889910365%	0.0000000000000000%	0.0000000000000000%	0.0000000000000000%	0.0459664444955183%	0.0000000000000000%	0.0229832222477591%	0.0000000000000000%	0.0000000000000000%	0.0689496667432774%	0.0000000000000000%	0.0000000000000000%	0.0000000000000000%	0.0000000000000000%	0.0000000000000000%	0.0000000000000000%	0.0000000000000000%	0.0000000000000000%	0.0919328889910365%	0.0229832222477591%	0.0000000000000000%	0.0229832222477591%	0.0000000000000000%	0.0000000000000000%	0.0000000000000000%	0.0000000000000000%
OTU1084	0.0000000000000000%	0.0000000000000000%	0.0000000000000000%	0.0000000000000000%	0.0000000000000000%	0.0000000000000000%	0.0229832222477591%	0.0000000000000000%	0.0000000000000000%	0.1608825557343140%	0.0000000000000000%	0.0000000000000000%	0.0000000000000000%	0.0689496667432774%	0.0000000000000000%	0.0000000000000000%	0.0459664444955183%	0.0000000000000000%	0.0000000000000000%	0.0000000000000000%	0.0919328889910365%	0.0919328889910365%	0.0000000000000000%	0.0000000000000000%	0.0000000000000000%	0.0000000000000000%	0.0919328889910365%	0.0229832222477591%	0.0000000000000000%	0.0000000000000000%	0.0000000000000000%	0.0000000000000000%	0.0000000000000000%	0.0000000000000000%	0.0000000000000000%	0.0000000000000000%	0.0000000000000000%	0.0000000000000000%	0.0000000000000000%	0.0000000000000000%	0.0000000000000000%	0.0000000000000000%	0.0229832222477591%	0.0000000000000000%	0.0000000000000000%	0.0000000000000000%	0.0000000000000000%	0.0000000000000000%	0.0000000000000000%
OTU1085	0.0000000000000000%	0.0000000000000000%	0.0000000000000000%	0.0000000000000000%	0.0000000000000000%	0.0000000000000000%	0.0000000000000000%	0.0000000000000000%	0.0000000000000000%	0.0000000000000000%	0.0000000000000000%	0.1608825557343140%	0.0000000000000000%	0.0000000000000000%	0.0000000000000000%	0.0000000000000000%	0.0000000000000000%	0.0000000000000000%	0.0000000000000000%	0.0000000000000000%	0.0000000000000000%	0.0000000000000000%	0.0689496667432774%	0.0000000000000000%	0.0000000000000000%	0.0000000000000000%	0.0000000000000000%	0.0000000000000000%	0.0000000000000000%	0.0000000000000000%	0.0000000000000000%	0.0000000000000000%	0.0000000000000000%	0.0000000000000000%	0.0000000000000000%	0.0000000000000000%	0.0000000000000000%	0.0229832222477591%	0.0229832222477591%	0.0000000000000000%	0.0229832222477591%	0.0000000000000000%	0.0000000000000000%	0.0000000000000000%	0.0000000000000000%	0.0000000000000000%	0.0229832222477591%	0.0000000000000000%	0.0000000000000000%
OTU1086	0.0000000000000000%	0.0000000000000000%	0.0000000000000000%	0.0229832222477591%	0.0000000000000000%	0.0000000000000000%	0.0000000000000000%	0.0000000000000000%	0.0689496667432774%	0.0000000000000000%	0.0000000000000000%	0.1608825557343140%	0.0000000000000000%	0.0000000000000000%	0.0229832222477591%	0.1378993334865550%	0.0000000000000000%	0.0689496667432774%	0.0459664444955183%	0.2068490002298320%	0.0000000000000000%	0.0000000000000000%	0.0000000000000000%	0.0000000000000000%	0.0000000000000000%	0.1149161112387960%	0.0000000000000000%	0.0000000000000000%	0.1608825557343140%	0.0000000000000000%	0.0689496667432774%	0.0459664444955183%	0.0000000000000000%	0.0000000000000000%	0.0229832222477591%	0.0459664444955183%	0.0919328889910365%	0.0919328889910365%	0.1838657779820730%	0.1608825557343140%	0.0689496667432774%	0.0000000000000000%	0.0000000000000000%	0.0000000000000000%	0.0000000000000000%	0.0000000000000000%	0.0689496667432774%	0.0000000000000000%	0.0000000000000000%
OTU1087	0.0000000000000000%	0.0000000000000000%	0.0000000000000000%	0.0000000000000000%	0.0000000000000000%	0.0000000000000000%	0.0000000000000000%	0.0000000000000000%	0.0000000000000000%	0.0000000000000000%	0.0000000000000000%	0.0459664444955183%	0.2987818892208690%	0.0000000000000000%	0.0459664444955183%	0.0000000000000000%	0.0000000000000000%	0.0000000000000000%	0.0000000000000000%	0.0000000000000000%	0.0000000000000000%	0.0000000000000000%	0.0000000000000000%	0.0000000000000000%	0.0000000000000000%	0.0000000000000000%	0.0000000000000000%	0.0000000000000000%	0.0000000000000000%	0.0000000000000000%	0.0000000000000000%	0.0000000000000000%	0.0000000000000000%	0.0000000000000000%	0.0000000000000000%	0.0000000000000000%	0.0000000000000000%	0.0000000000000000%	0.0689496667432774%	0.0000000000000000%	0.0000000000000000%	0.0000000000000000%	0.0000000000000000%	0.0000000000000000%	0.0000000000000000%	0.0000000000000000%	0.0000000000000000%	0.0000000000000000%	0.0000000000000000%
OTU1088	0.0000000000000000%	0.0000000000000000%	0.0000000000000000%	0.0000000000000000%	0.0000000000000000%	0.0000000000000000%	0.0000000000000000%	0.0000000000000000%	0.0000000000000000%	0.0000000000000000%	0.0000000000000000%	0.0000000000000000%	0.0000000000000000%	0.0000000000000000%	0.0000000000000000%	0.0459664444955183%	0.0000000000000000%	0.0000000000000000%	0.0000000000000000%	0.0000000000000000%	0.0000000000000000%	0.0000000000000000%	0.0000000000000000%	0.0000000000000000%	0.0000000000000000%	0.0459664444955183%	0.0000000000000000%	0.0000000000000000%	0.0459664444955183%	0.0000000000000000%	0.0000000000000000%	0.0459664444955183%	0.0000000000000000%	0.0000000000000000%	0.0229832222477591%	0.0000000000000000%	0.0000000000000000%	0.0000000000000000%	0.0229832222477591%	0.0000000000000000%	0.0000000000000000%	0.0000000000000000%	0.0000000000000000%	0.0000000000000000%	0.0000000000000000%	0.0000000000000000%	0.0689496667432774%	0.0459664444955183%	0.0000000000000000%
OTU1089	0.0000000000000000%	0.0000000000000000%	0.0000000000000000%	0.0459664444955183%	0.0000000000000000%	0.0000000000000000%	0.0000000000000000%	0.6205470006894970%	0.1838657779820730%	0.0000000000000000%	0.0000000000000000%	0.0000000000000000%	0.2528154447253500%	0.0000000000000000%	0.0000000000000000%	0.8733624454148470%	0.0000000000000000%	2.0225235578028000%	0.1838657779820730%	0.2068490002298320%	0.0000000000000000%	0.0000000000000000%	0.4596644449551830%	0.0000000000000000%	0.0000000000000000%	0.2068490002298320%	0.0000000000000000%	0.0000000000000000%	1.6088255573431400%	0.0000000000000000%	0.2528154447253500%	0.1149161112387960%	0.0000000000000000%	0.0000000000000000%	0.1149161112387960%	0.3907147782119050%	0.0000000000000000%	0.1149161112387960%	0.7814295564238110%	0.3217651114686280%	0.0919328889910365%	0.0000000000000000%	0.0000000000000000%	0.0000000000000000%	0.0000000000000000%	0.0000000000000000%	0.0689496667432774%	0.1838657779820730%	0.0000000000000000%
OTU109	0.0000000000000000%	0.0000000000000000%	0.0000000000000000%	0.0689496667432774%	0.0000000000000000%	0.0000000000000000%	0.0000000000000000%	0.0229832222477591%	0.0229832222477591%	0.0000000000000000%	0.0000000000000000%	0.0000000000000000%	0.0689496667432774%	0.0000000000000000%	0.1608825557343140%	0.0000000000000000%	0.0000000000000000%	0.0000000000000000%	0.2068490002298320%	0.0229832222477591%	0.0000000000000000%	0.0000000000000000%	0.0000000000000000%	0.0000000000000000%	0.0000000000000000%	0.0000000000000000%	0.0000000000000000%	0.0000000000000000%	0.0229832222477591%	0.0000000000000000%	0.0459664444955183%	0.0229832222477591%	0.0000000000000000%	0.0000000000000000%	0.0000000000000000%	0.0000000000000000%	0.1149161112387960%	0.0000000000000000%	0.0229832222477591%	0.0229832222477591%	0.0459664444955183%	0.0000000000000000%	0.0000000000000000%	0.0000000000000000%	0.0000000000000000%	0.0000000000000000%	0.3447483337163870%	0.1149161112387960%	0.0000000000000000%
OTU1090	0.0229832222477591%	0.0000000000000000%	0.0229832222477591%	0.0000000000000000%	0.0000000000000000%	0.0000000000000000%	0.0229832222477591%	0.0000000000000000%	0.0000000000000000%	0.0229832222477591%	0.0229832222477591%	0.0000000000000000%	0.0000000000000000%	0.0229832222477591%	0.0000000000000000%	0.0000000000000000%	0.0689496667432774%	0.0000000000000000%	0.0000000000000000%	0.0000000000000000%	0.0000000000000000%	0.2068490002298320%	0.0000000000000000%	0.0000000000000000%	0.0000000000000000%	0.0000000000000000%	0.0000000000000000%	0.0000000000000000%	0.0229832222477591%	0.0229832222477591%	0.0000000000000000%	0.0000000000000000%	0.0000000000000000%	0.0000000000000000%	0.0000000000000000%	0.0000000000000000%	0.0000000000000000%	0.0000000000000000%	0.0000000000000000%	0.0000000000000000%	0.0000000000000000%	0.0000000000000000%	0.1378993334865550%	0.0000000000000000%	0.0000000000000000%	0.0229832222477591%	0.0000000000000000%	0.0000000000000000%	0.0459664444955183%
OTU1091	0.0000000000000000%	0.0000000000000000%	0.0000000000000000%	0.0229832222477591%	0.0000000000000000%	0.0000000000000000%	0.0000000000000000%	0.1608825557343140%	0.3447483337163870%	0.0000000000000000%	0.0000000000000000%	0.2528154447253500%	0.0689496667432774%	0.0000000000000000%	0.2528154447253500%	0.0919328889910365%	0.0000000000000000%	0.0459664444955183%	0.0000000000000000%	0.0229832222477591%	0.0000000000000000%	0.0000000000000000%	0.0229832222477591%	0.0000000000000000%	0.0000000000000000%	0.0000000000000000%	0.0000000000000000%	0.0000000000000000%	0.0919328889910365%	0.0000000000000000%	0.0229832222477591%	0.0229832222477591%	0.0000000000000000%	0.0229832222477591%	0.0459664444955183%	0.0000000000000000%	0.0459664444955183%	0.0459664444955183%	0.1378993334865550%	0.0229832222477591%	0.0689496667432774%	0.0000000000000000%	0.0000000000000000%	0.0000000000000000%	0.0000000000000000%	0.0000000000000000%	0.2528154447253500%	0.2068490002298320%	0.0000000000000000%
OTU1092	0.0000000000000000%	0.0000000000000000%	0.0000000000000000%	0.0459664444955183%	0.0000000000000000%	0.0000000000000000%	0.0000000000000000%	0.0919328889910365%	0.0000000000000000%	0.0000000000000000%	0.0000000000000000%	0.0000000000000000%	0.0459664444955183%	0.0000000000000000%	0.0459664444955183%	0.1149161112387960%	0.0000000000000000%	0.1608825557343140%	0.1608825557343140%	0.1149161112387960%	0.0000000000000000%	0.0000000000000000%	0.1149161112387960%	0.0000000000000000%	0.0000000000000000%	0.1149161112387960%	0.0000000000000000%	0.0000000000000000%	0.0919328889910365%	0.0000000000000000%	0.0459664444955183%	0.0689496667432774%	0.0000000000000000%	0.0000000000000000%	0.1149161112387960%	0.0919328889910365%	0.1838657779820730%	0.2298322224775910%	0.0229832222477591%	0.1838657779820730%	0.1838657779820730%	0.0000000000000000%	0.0000000000000000%	0.0000000000000000%	0.0000000000000000%	0.0000000000000000%	0.1608825557343140%	0.1838657779820730%	0.0000000000000000%
OTU1093	0.0000000000000000%	0.0000000000000000%	0.0000000000000000%	0.0000000000000000%	0.0000000000000000%	0.0000000000000000%	0.0000000000000000%	0.0000000000000000%	0.0000000000000000%	0.0000000000000000%	0.0000000000000000%	0.0000000000000000%	0.0000000000000000%	0.0000000000000000%	0.0000000000000000%	0.0459664444955183%	0.0000000000000000%	0.0459664444955183%	0.0000000000000000%	0.0000000000000000%	0.0000000000000000%	0.0000000000000000%	0.0000000000000000%	0.0000000000000000%	0.0000000000000000%	0.0229832222477591%	0.0000000000000000%	0.0000000000000000%	0.0229832222477591%	0.0000000000000000%	0.0000000000000000%	0.0459664444955183%	0.0000000000000000%	0.0000000000000000%	0.0000000000000000%	0.0919328889910365%	0.0919328889910365%	0.0000000000000000%	0.0229832222477591%	0.0459664444955183%	0.0000000000000000%	0.0000000000000000%	0.0000000000000000%	0.0000000000000000%	0.0000000000000000%	0.0000000000000000%	0.0229832222477591%	0.0229832222477591%	0.0000000000000000%
OTU1094	0.0000000000000000%	0.0000000000000000%	0.0000000000000000%	0.0000000000000000%	0.0000000000000000%	0.0000000000000000%	0.0000000000000000%	0.0000000000000000%	0.0000000000000000%	0.0000000000000000%	0.0000000000000000%	0.0000000000000000%	0.0000000000000000%	0.0000000000000000%	0.0459664444955183%	0.0000000000000000%	0.0000000000000000%	0.0000000000000000%	0.0229832222477591%	0.0689496667432774%	0.0000000000000000%	0.0000000000000000%	0.0919328889910365%	0.0000000000000000%	0.0000000000000000%	0.0459664444955183%	0.0000000000000000%	0.0000000000000000%	0.0000000000000000%	0.0000000000000000%	0.0000000000000000%	0.0000000000000000%	0.0000000000000000%	0.0000000000000000%	0.0000000000000000%	0.0229832222477591%	0.0000000000000000%	0.0000000000000000%	0.0000000000000000%	0.1838657779820730%	0.1378993334865550%	0.0000000000000000%	0.0000000000000000%	0.0000000000000000%	0.0000000000000000%	0.0000000000000000%	0.1378993334865550%	0.1378993334865550%	0.0000000000000000%
OTU1095	0.0000000000000000%	0.0000000000000000%	0.0000000000000000%	0.0000000000000000%	0.0000000000000000%	0.0000000000000000%	0.0000000000000000%	0.0000000000000000%	0.0229832222477591%	0.0000000000000000%	0.0000000000000000%	0.0229832222477591%	0.0000000000000000%	0.0000000000000000%	0.0000000000000000%	0.0229832222477591%	0.0000000000000000%	0.0000000000000000%	0.0000000000000000%	0.0000000000000000%	0.0000000000000000%	0.0000000000000000%	0.0229832222477591%	0.0000000000000000%	0.0000000000000000%	0.0000000000000000%	0.0000000000000000%	0.0000000000000000%	0.0000000000000000%	0.0000000000000000%	0.0459664444955183%	0.0229832222477591%	0.0000000000000000%	0.0000000000000000%	0.0000000000000000%	0.0229832222477591%	0.0229832222477591%	0.0000000000000000%	0.0000000000000000%	0.0000000000000000%	0.0000000000000000%	0.0000000000000000%	0.0000000000000000%	0.0000000000000000%	0.0000000000000000%	0.0000000000000000%	0.0000000000000000%	0.0000000000000000%	0.0000000000000000%
OTU1096	0.0000000000000000%	0.0000000000000000%	0.0000000000000000%	0.0000000000000000%	0.0000000000000000%	0.0000000000000000%	0.0000000000000000%	0.0000000000000000%	0.0000000000000000%	0.0000000000000000%	0.0000000000000000%	0.0000000000000000%	0.0229832222477591%	0.0000000000000000%	0.0000000000000000%	0.1149161112387960%	0.0000000000000000%	0.0000000000000000%	0.0229832222477591%	0.2987818892208690%	0.0000000000000000%	0.0000000000000000%	0.0459664444955183%	0.0000000000000000%	0.0000000000000000%	0.0459664444955183%	0.0000000000000000%	0.0000000000000000%	0.1838657779820730%	0.0000000000000000%	0.2068490002298320%	0.0229832222477591%	0.0000000000000000%	0.0000000000000000%	0.1608825557343140%	0.0000000000000000%	0.0000000000000000%	0.0689496667432774%	0.0229832222477591%	0.0689496667432774%	0.1149161112387960%	0.0000000000000000%	0.0000000000000000%	0.0000000000000000%	0.0000000000000000%	0.0000000000000000%	0.0000000000000000%	0.0229832222477591%	0.0000000000000000%
OTU1097	0.0000000000000000%	0.0000000000000000%	0.0000000000000000%	0.0000000000000000%	0.0000000000000000%	0.0000000000000000%	0.0000000000000000%	0.0000000000000000%	0.0000000000000000%	0.0000000000000000%	0.0000000000000000%	0.0000000000000000%	0.0000000000000000%	0.0000000000000000%	0.0000000000000000%	0.0919328889910365%	0.0000000000000000%	0.0000000000000000%	0.0459664444955183%	0.0689496667432774%	0.0000000000000000%	0.0000000000000000%	0.1838657779820730%	0.0000000000000000%	0.0000000000000000%	0.0229832222477591%	0.0000000000000000%	0.0000000000000000%	0.0919328889910365%	0.0000000000000000%	0.0000000000000000%	0.0689496667432774%	0.0000000000000000%	0.0000000000000000%	0.0689496667432774%	0.0000000000000000%	0.0229832222477591%	0.1149161112387960%	0.0919328889910365%	0.1149161112387960%	0.0919328889910365%	0.0000000000000000%	0.0000000000000000%	0.0000000000000000%	0.0000000000000000%	0.0000000000000000%	0.0000000000000000%	0.0229832222477591%	0.0000000000000000%
OTU1098	0.0000000000000000%	0.0000000000000000%	0.0000000000000000%	0.0000000000000000%	0.0000000000000000%	0.0000000000000000%	0.0000000000000000%	0.0000000000000000%	0.0000000000000000%	0.0000000000000000%	0.0000000000000000%	0.0000000000000000%	0.0459664444955183%	0.0000000000000000%	0.0229832222477591%	0.0459664444955183%	0.0000000000000000%	0.0229832222477591%	0.0000000000000000%	0.0000000000000000%	0.0000000000000000%	0.0000000000000000%	0.0459664444955183%	0.0000000000000000%	0.0000000000000000%	0.0459664444955183%	0.0000000000000000%	0.0000000000000000%	0.0229832222477591%	0.0000000000000000%	0.0689496667432774%	0.0229832222477591%	0.0000000000000000%	0.0000000000000000%	0.0459664444955183%	0.0229832222477591%	0.0459664444955183%	0.0689496667432774%	0.0459664444955183%	0.0919328889910365%	0.0000000000000000%	0.0000000000000000%	0.0000000000000000%	0.0000000000000000%	0.0000000000000000%	0.0000000000000000%	0.0689496667432774%	0.0000000000000000%	0.0000000000000000%
OTU1099	0.2528154447253500%	0.0000000000000000%	0.0000000000000000%	0.0000000000000000%	0.0459664444955183%	0.0459664444955183%	0.0229832222477591%	0.0229832222477591%	0.0689496667432774%	0.0229832222477591%	0.0229832222477591%	0.0000000000000000%	0.0459664444955183%	0.0229832222477591%	0.0000000000000000%	0.0000000000000000%	0.0229832222477591%	0.0229832222477591%	0.0000000000000000%	0.0000000000000000%	0.0000000000000000%	0.1378993334865550%	0.1378993334865550%	0.0000000000000000%	0.0229832222477591%	0.0459664444955183%	0.0229832222477591%	0.1378993334865550%	0.2298322224775910%	0.0000000000000000%	0.0229832222477591%	0.0459664444955183%	0.0000000000000000%	0.0229832222477591%	0.0459664444955183%	3.4245001149161100%	0.0229832222477591%	2.1604228912893600%	0.2068490002298320%	0.0459664444955183%	10.6871983452080000%	0.0000000000000000%	0.0000000000000000%	0.1149161112387960%	0.0000000000000000%	0.0000000000000000%	0.0689496667432774%	0.1378993334865550%	0.0459664444955183%
OTU11	0.0000000000000000%	0.0000000000000000%	0.0000000000000000%	0.0000000000000000%	0.0000000000000000%	0.0000000000000000%	0.0000000000000000%	0.0000000000000000%	0.0000000000000000%	0.0000000000000000%	0.0000000000000000%	0.0000000000000000%	0.0000000000000000%	0.0000000000000000%	0.0000000000000000%	0.0000000000000000%	0.0000000000000000%	0.0000000000000000%	0.0000000000000000%	0.0000000000000000%	0.0000000000000000%	0.0000000000000000%	0.0000000000000000%	0.0000000000000000%	0.0000000000000000%	0.0000000000000000%	0.0000000000000000%	0.0000000000000000%	0.0000000000000000%	0.0000000000000000%	0.0000000000000000%	0.0000000000000000%	0.0000000000000000%	0.0000000000000000%	0.0000000000000000%	0.0000000000000000%	0.0000000000000000%	0.0000000000000000%	0.0000000000000000%	0.0000000000000000%	0.0000000000000000%	0.0229832222477591%	0.0459664444955183%	0.0000000000000000%	0.0000000000000000%	0.7584463341760510%	0.0000000000000000%	0.0000000000000000%	0.0000000000000000%
OTU110	0.0000000000000000%	0.0000000000000000%	0.0000000000000000%	0.0000000000000000%	0.0000000000000000%	0.0000000000000000%	0.0000000000000000%	0.0000000000000000%	0.0000000000000000%	0.0000000000000000%	0.0000000000000000%	0.0000000000000000%	0.0000000000000000%	0.0000000000000000%	0.0000000000000000%	0.0000000000000000%	0.0000000000000000%	0.0000000000000000%	0.0229832222477591%	0.0459664444955183%	0.0000000000000000%	0.0000000000000000%	0.0459664444955183%	0.0000000000000000%	0.0000000000000000%	0.0000000000000000%	0.0000000000000000%	0.0000000000000000%	0.0689496667432774%	0.0000000000000000%	0.0000000000000000%	0.0229832222477591%	0.0000000000000000%	0.0000000000000000%	0.0000000000000000%	0.0000000000000000%	0.0000000000000000%	0.0000000000000000%	0.0919328889910365%	0.0000000000000000%	0.0689496667432774%	0.0000000000000000%	0.0000000000000000%	0.0000000000000000%	0.0000000000000000%	0.0000000000000000%	0.0000000000000000%	0.0000000000000000%	0.0000000000000000%
OTU1100	0.0000000000000000%	0.0000000000000000%	0.0000000000000000%	0.0000000000000000%	0.0000000000000000%	0.0000000000000000%	0.0000000000000000%	0.0000000000000000%	0.0000000000000000%	0.0000000000000000%	0.0000000000000000%	0.0000000000000000%	0.0000000000000000%	0.0000000000000000%	0.0000000000000000%	0.0000000000000000%	0.0000000000000000%	0.0000000000000000%	0.0000000000000000%	0.0459664444955183%	0.0000000000000000%	0.0000000000000000%	0.0000000000000000%	0.0000000000000000%	0.0000000000000000%	0.0459664444955183%	0.0000000000000000%	0.0000000000000000%	0.0000000000000000%	0.0000000000000000%	0.0000000000000000%	0.0000000000000000%	0.0000000000000000%	0.0000000000000000%	0.0000000000000000%	0.0000000000000000%	0.0000000000000000%	0.0000000000000000%	0.0919328889910365%	0.0000000000000000%	0.0000000000000000%	0.0000000000000000%	0.0000000000000000%	0.0000000000000000%	0.0000000000000000%	0.0000000000000000%	0.0000000000000000%	0.0000000000000000%	0.0000000000000000%
OTU1101	0.0000000000000000%	0.0000000000000000%	0.0000000000000000%	0.0000000000000000%	0.0000000000000000%	0.0000000000000000%	0.0000000000000000%	0.0000000000000000%	0.0000000000000000%	0.0000000000000000%	0.0000000000000000%	0.0000000000000000%	0.0000000000000000%	0.0000000000000000%	0.0000000000000000%	0.0000000000000000%	0.0000000000000000%	0.0000000000000000%	0.0000000000000000%	0.0000000000000000%	0.0000000000000000%	0.0000000000000000%	0.0000000000000000%	0.1378993334865550%	0.0919328889910365%	0.0000000000000000%	0.0000000000000000%	0.0000000000000000%	0.0000000000000000%	0.0229832222477591%	0.0000000000000000%	0.0000000000000000%	0.1378993334865550%	0.0919328889910365%	0.0000000000000000%	0.0000000000000000%	0.0000000000000000%	0.0000000000000000%	0.0000000000000000%	0.0000000000000000%	0.0000000000000000%	0.0000000000000000%	0.0000000000000000%	0.0000000000000000%	0.0000000000000000%	0.0000000000000000%	0.0000000000000000%	0.0000000000000000%	0.0000000000000000%
OTU1102	0.0000000000000000%	0.0000000000000000%	0.0000000000000000%	0.0459664444955183%	0.0000000000000000%	0.0000000000000000%	0.0000000000000000%	0.0000000000000000%	0.0229832222477591%	0.0000000000000000%	0.0000000000000000%	0.0000000000000000%	0.0000000000000000%	0.0000000000000000%	0.0000000000000000%	0.0000000000000000%	0.0000000000000000%	0.0000000000000000%	0.0229832222477591%	0.0919328889910365%	0.0000000000000000%	0.0000000000000000%	0.0000000000000000%	0.0000000000000000%	0.0000000000000000%	0.0459664444955183%	0.0000000000000000%	0.0000000000000000%	0.0689496667432774%	0.0000000000000000%	0.0000000000000000%	0.0000000000000000%	0.0000000000000000%	0.0000000000000000%	0.0000000000000000%	0.0689496667432774%	0.0229832222477591%	0.0459664444955183%	0.1608825557343140%	0.0000000000000000%	0.1608825557343140%	0.0000000000000000%	0.0000000000000000%	0.0000000000000000%	0.0000000000000000%	0.0000000000000000%	0.0000000000000000%	0.0229832222477591%	0.0000000000000000%
OTU1103	0.0000000000000000%	0.0000000000000000%	0.0000000000000000%	0.0000000000000000%	0.0000000000000000%	0.0000000000000000%	0.0000000000000000%	0.0000000000000000%	0.0000000000000000%	0.0000000000000000%	0.0000000000000000%	0.0000000000000000%	0.0000000000000000%	0.0000000000000000%	0.0000000000000000%	0.0459664444955183%	0.0000000000000000%	0.0000000000000000%	0.0000000000000000%	0.0000000000000000%	0.0000000000000000%	0.0000000000000000%	0.0000000000000000%	0.0000000000000000%	0.0000000000000000%	0.0000000000000000%	0.0000000000000000%	0.0000000000000000%	0.0000000000000000%	0.0000000000000000%	0.1149161112387960%	0.0919328889910365%	0.0000000000000000%	0.0000000000000000%	0.0000000000000000%	0.0000000000000000%	0.0000000000000000%	0.0919328889910365%	0.0229832222477591%	0.0229832222477591%	0.0459664444955183%	0.0000000000000000%	0.0000000000000000%	0.0000000000000000%	0.0000000000000000%	0.0000000000000000%	0.0000000000000000%	0.0000000000000000%	0.0000000000000000%
OTU1104	0.0000000000000000%	0.0000000000000000%	0.0000000000000000%	0.0000000000000000%	0.0000000000000000%	0.0000000000000000%	0.0000000000000000%	0.0000000000000000%	0.0000000000000000%	0.0000000000000000%	0.0000000000000000%	0.0000000000000000%	0.0000000000000000%	0.0000000000000000%	0.0000000000000000%	0.0000000000000000%	0.0000000000000000%	0.0000000000000000%	0.0000000000000000%	0.0919328889910365%	0.0000000000000000%	0.0000000000000000%	0.0000000000000000%	0.0000000000000000%	0.0000000000000000%	0.0000000000000000%	0.0000000000000000%	0.0000000000000000%	0.0000000000000000%	0.0000000000000000%	0.0000000000000000%	0.0000000000000000%	0.0000000000000000%	0.0000000000000000%	0.0689496667432774%	0.0000000000000000%	0.0000000000000000%	0.0229832222477591%	0.0229832222477591%	0.0000000000000000%	0.0000000000000000%	0.0000000000000000%	0.0000000000000000%	0.0000000000000000%	0.0000000000000000%	0.0000000000000000%	0.0000000000000000%	0.0000000000000000%	0.0000000000000000%
OTU1105	0.0000000000000000%	0.0000000000000000%	0.0000000000000000%	0.0000000000000000%	0.0000000000000000%	0.0000000000000000%	0.0000000000000000%	0.0000000000000000%	0.0000000000000000%	0.0000000000000000%	0.0000000000000000%	0.0229832222477591%	0.0000000000000000%	0.0000000000000000%	0.0689496667432774%	0.0000000000000000%	0.0000000000000000%	0.0000000000000000%	0.0000000000000000%	0.0459664444955183%	0.0000000000000000%	0.0000000000000000%	0.0000000000000000%	0.0000000000000000%	0.0000000000000000%	0.0000000000000000%	0.0000000000000000%	0.0000000000000000%	0.0000000000000000%	0.0000000000000000%	0.0000000000000000%	0.0000000000000000%	0.0000000000000000%	0.0000000000000000%	0.0000000000000000%	0.0000000000000000%	0.0229832222477591%	0.0459664444955183%	0.0000000000000000%	0.0000000000000000%	0.0000000000000000%	0.0000000000000000%	0.0000000000000000%	0.0000000000000000%	0.0000000000000000%	0.0000000000000000%	0.0689496667432774%	0.0000000000000000%	0.0000000000000000%
OTU1106	0.0000000000000000%	0.0000000000000000%	0.0000000000000000%	0.0229832222477591%	0.0000000000000000%	0.0000000000000000%	0.0000000000000000%	0.0000000000000000%	0.0000000000000000%	0.0000000000000000%	0.0000000000000000%	0.0229832222477591%	0.0000000000000000%	0.0000000000000000%	0.0000000000000000%	0.0229832222477591%	0.0000000000000000%	0.0000000000000000%	0.0000000000000000%	0.0000000000000000%	0.0000000000000000%	0.0000000000000000%	0.0000000000000000%	0.0000000000000000%	0.0000000000000000%	0.0000000000000000%	0.0000000000000000%	0.0000000000000000%	0.0000000000000000%	0.0000000000000000%	0.0000000000000000%	0.0000000000000000%	0.0000000000000000%	0.0000000000000000%	0.0000000000000000%	0.0000000000000000%	0.0689496667432774%	0.0000000000000000%	0.0000000000000000%	0.0000000000000000%	0.0229832222477591%	0.0000000000000000%	0.0000000000000000%	0.0000000000000000%	0.0000000000000000%	0.0000000000000000%	0.1149161112387960%	0.0229832222477591%	0.0000000000000000%
OTU1107	0.0000000000000000%	0.0000000000000000%	0.0000000000000000%	0.0000000000000000%	0.0000000000000000%	0.0000000000000000%	0.0000000000000000%	0.0000000000000000%	0.0000000000000000%	0.0000000000000000%	0.0000000000000000%	0.0000000000000000%	0.0000000000000000%	0.0000000000000000%	0.0000000000000000%	0.0000000000000000%	0.0000000000000000%	0.0000000000000000%	0.0000000000000000%	0.0000000000000000%	0.0000000000000000%	0.0000000000000000%	0.0459664444955183%	0.0000000000000000%	0.0000000000000000%	0.0000000000000000%	0.0000000000000000%	0.0000000000000000%	0.0000000000000000%	0.0000000000000000%	0.0000000000000000%	0.0000000000000000%	0.0000000000000000%	0.0000000000000000%	0.0000000000000000%	0.0000000000000000%	0.1838657779820730%	0.0000000000000000%	0.0000000000000000%	0.0689496667432774%	0.0000000000000000%	0.0000000000000000%	0.0000000000000000%	0.0000000000000000%	0.0000000000000000%	0.0000000000000000%	0.0000000000000000%	0.0000000000000000%	0.0000000000000000%
OTU1108	0.0000000000000000%	0.0000000000000000%	0.0000000000000000%	0.0000000000000000%	0.0000000000000000%	0.0000000000000000%	0.0000000000000000%	0.0000000000000000%	0.0919328889910365%	0.0000000000000000%	0.0000000000000000%	0.0919328889910365%	0.0229832222477591%	0.0000000000000000%	0.0000000000000000%	0.0000000000000000%	0.0000000000000000%	0.0000000000000000%	0.0229832222477591%	0.0000000000000000%	0.0000000000000000%	0.0000000000000000%	0.2068490002298320%	0.0000000000000000%	0.0000000000000000%	0.1378993334865550%	0.0000000000000000%	0.0000000000000000%	0.0229832222477591%	0.0000000000000000%	0.0000000000000000%	0.0229832222477591%	0.0000000000000000%	0.0000000000000000%	0.0000000000000000%	0.0459664444955183%	0.0000000000000000%	0.0459664444955183%	0.9193288899103650%	0.0000000000000000%	0.0000000000000000%	0.0000000000000000%	0.0000000000000000%	0.0000000000000000%	0.0000000000000000%	0.0000000000000000%	0.1838657779820730%	0.0229832222477591%	0.0000000000000000%
OTU1109	3.5623994484026700%	0.0000000000000000%	0.0000000000000000%	0.0000000000000000%	0.0000000000000000%	0.0000000000000000%	0.0000000000000000%	0.0000000000000000%	0.0000000000000000%	0.0000000000000000%	0.0000000000000000%	0.0000000000000000%	0.0000000000000000%	0.0000000000000000%	0.0000000000000000%	0.0000000000000000%	0.0000000000000000%	0.0000000000000000%	0.0000000000000000%	0.0000000000000000%	0.0000000000000000%	0.0000000000000000%	0.0000000000000000%	0.0000000000000000%	0.0000000000000000%	0.0000000000000000%	0.0000000000000000%	0.0000000000000000%	0.0000000000000000%	0.0000000000000000%	0.0000000000000000%	0.0000000000000000%	0.0000000000000000%	0.0000000000000000%	0.0000000000000000%	0.0000000000000000%	0.0000000000000000%	0.0000000000000000%	0.0000000000000000%	0.0000000000000000%	0.0000000000000000%	0.0229832222477591%	0.0000000000000000%	0.0000000000000000%	0.0000000000000000%	0.0000000000000000%	0.0000000000000000%	0.0000000000000000%	0.0000000000000000%
OTU111	0.0000000000000000%	0.0000000000000000%	0.0000000000000000%	0.0000000000000000%	0.0000000000000000%	0.0000000000000000%	0.0000000000000000%	0.0000000000000000%	0.0000000000000000%	0.0000000000000000%	0.0000000000000000%	0.0229832222477591%	0.0229832222477591%	0.0000000000000000%	0.0000000000000000%	0.0000000000000000%	0.0000000000000000%	0.0000000000000000%	0.0229832222477591%	0.0000000000000000%	0.0000000000000000%	0.0000000000000000%	0.0000000000000000%	0.0000000000000000%	0.0000000000000000%	0.0229832222477591%	0.0000000000000000%	0.0000000000000000%	0.0000000000000000%	0.0000000000000000%	0.0000000000000000%	0.0229832222477591%	0.0000000000000000%	0.0000000000000000%	0.2068490002298320%	0.0229832222477591%	0.0229832222477591%	0.0459664444955183%	0.1149161112387960%	0.0459664444955183%	0.1378993334865550%	0.0000000000000000%	0.0000000000000000%	0.0000000000000000%	0.0000000000000000%	0.0000000000000000%	0.0000000000000000%	0.0000000000000000%	0.0000000000000000%
OTU1110	0.0000000000000000%	0.0000000000000000%	0.0000000000000000%	0.0229832222477591%	0.0000000000000000%	0.0000000000000000%	0.0000000000000000%	0.0229832222477591%	0.0689496667432774%	0.0000000000000000%	0.0000000000000000%	0.0000000000000000%	0.0689496667432774%	0.0000000000000000%	0.0229832222477591%	0.0000000000000000%	0.0000000000000000%	0.0229832222477591%	0.0000000000000000%	0.0689496667432774%	0.0000000000000000%	0.0000000000000000%	0.0229832222477591%	0.0000000000000000%	0.0000000000000000%	0.0229832222477591%	0.0000000000000000%	0.0000000000000000%	0.0229832222477591%	0.0000000000000000%	0.0229832222477591%	0.0000000000000000%	0.0000000000000000%	0.0000000000000000%	0.0229832222477591%	0.0459664444955183%	0.0000000000000000%	0.0229832222477591%	0.0229832222477591%	0.0459664444955183%	0.0689496667432774%	0.0000000000000000%	0.0000000000000000%	0.0000000000000000%	0.0000000000000000%	0.0000000000000000%	0.0000000000000000%	0.0689496667432774%	0.0000000000000000%
OTU1111	0.0000000000000000%	0.0000000000000000%	0.0000000000000000%	0.0000000000000000%	0.0000000000000000%	0.0000000000000000%	0.0000000000000000%	0.0000000000000000%	0.0000000000000000%	0.0000000000000000%	0.0000000000000000%	0.0229832222477591%	0.0000000000000000%	0.0000000000000000%	0.0000000000000000%	0.0000000000000000%	0.0000000000000000%	0.0000000000000000%	0.0000000000000000%	0.0459664444955183%	0.0000000000000000%	0.0000000000000000%	0.0000000000000000%	0.0000000000000000%	0.0000000000000000%	0.0000000000000000%	0.0000000000000000%	0.0000000000000000%	0.0000000000000000%	0.0000000000000000%	0.0000000000000000%	0.0000000000000000%	0.0000000000000000%	0.0000000000000000%	0.0000000000000000%	0.0000000000000000%	0.0000000000000000%	0.0229832222477591%	0.0000000000000000%	0.0000000000000000%	0.0229832222477591%	0.0000000000000000%	0.0000000000000000%	0.0000000000000000%	0.0000000000000000%	0.0000000000000000%	0.0229832222477591%	0.0000000000000000%	0.0000000000000000%
OTU1112	0.0000000000000000%	0.0000000000000000%	0.0000000000000000%	0.0000000000000000%	0.0000000000000000%	0.0000000000000000%	0.0000000000000000%	0.0000000000000000%	0.0000000000000000%	0.0000000000000000%	0.0000000000000000%	0.0000000000000000%	0.0000000000000000%	0.0000000000000000%	0.0000000000000000%	0.0000000000000000%	0.0000000000000000%	0.0000000000000000%	0.0000000000000000%	0.0000000000000000%	0.0000000000000000%	0.0000000000000000%	0.0000000000000000%	0.0000000000000000%	0.0000000000000000%	0.0000000000000000%	0.0000000000000000%	0.0000000000000000%	0.0000000000000000%	0.0000000000000000%	0.0000000000000000%	0.0000000000000000%	0.0000000000000000%	0.0000000000000000%	0.0000000000000000%	0.0000000000000000%	0.0000000000000000%	0.0000000000000000%	0.0000000000000000%	0.0000000000000000%	0.0000000000000000%	0.0000000000000000%	0.0000000000000000%	0.0000000000000000%	0.0000000000000000%	0.0000000000000000%	0.0000000000000000%	0.0000000000000000%	0.0000000000000000%
OTU1113	0.0000000000000000%	0.0000000000000000%	0.0000000000000000%	0.0229832222477591%	0.0000000000000000%	0.0000000000000000%	0.0000000000000000%	0.0000000000000000%	0.0000000000000000%	0.0000000000000000%	0.0000000000000000%	0.0000000000000000%	0.0000000000000000%	0.0000000000000000%	0.0000000000000000%	0.0919328889910365%	0.0000000000000000%	0.0459664444955183%	0.0000000000000000%	0.0000000000000000%	0.0000000000000000%	0.0000000000000000%	0.0229832222477591%	0.0000000000000000%	0.0000000000000000%	0.0000000000000000%	0.0000000000000000%	0.0000000000000000%	0.0229832222477591%	0.0000000000000000%	0.0000000000000000%	0.0000000000000000%	0.0000000000000000%	0.0000000000000000%	0.0000000000000000%	0.0000000000000000%	0.0000000000000000%	0.0000000000000000%	0.0229832222477591%	0.0000000000000000%	0.0000000000000000%	0.0000000000000000%	0.0000000000000000%	0.0000000000000000%	0.0000000000000000%	0.0000000000000000%	0.0000000000000000%	0.0000000000000000%	0.0000000000000000%
OTU1114	0.0000000000000000%	0.0000000000000000%	0.0000000000000000%	0.0000000000000000%	0.0000000000000000%	0.0229832222477591%	0.0000000000000000%	0.0000000000000000%	0.0000000000000000%	0.0229832222477591%	0.0000000000000000%	0.0000000000000000%	0.0000000000000000%	0.0000000000000000%	0.0000000000000000%	0.0229832222477591%	0.0000000000000000%	0.0000000000000000%	0.0000000000000000%	0.0000000000000000%	0.0229832222477591%	0.0000000000000000%	0.0000000000000000%	0.0000000000000000%	0.0000000000000000%	0.0000000000000000%	0.0000000000000000%	0.0000000000000000%	0.0000000000000000%	0.0000000000000000%	0.0000000000000000%	0.0000000000000000%	0.0000000000000000%	0.0000000000000000%	0.0000000000000000%	0.0000000000000000%	0.0000000000000000%	0.0000000000000000%	0.0000000000000000%	0.0000000000000000%	0.0000000000000000%	0.0000000000000000%	0.0000000000000000%	0.0229832222477591%	0.0000000000000000%	0.0000000000000000%	0.0000000000000000%	0.0229832222477591%	0.0000000000000000%
OTU1116	0.0000000000000000%	0.0000000000000000%	0.0000000000000000%	0.0000000000000000%	0.0000000000000000%	0.0000000000000000%	0.0000000000000000%	0.0000000000000000%	0.0000000000000000%	0.0229832222477591%	0.0000000000000000%	0.0000000000000000%	0.0000000000000000%	0.0000000000000000%	0.0000000000000000%	0.0000000000000000%	0.0000000000000000%	0.0000000000000000%	0.0000000000000000%	0.0000000000000000%	0.0000000000000000%	0.0000000000000000%	0.0000000000000000%	0.0000000000000000%	0.0000000000000000%	0.0000000000000000%	0.0000000000000000%	0.0000000000000000%	0.0000000000000000%	0.0000000000000000%	0.0000000000000000%	0.0000000000000000%	0.0000000000000000%	0.0000000000000000%	0.0000000000000000%	0.0000000000000000%	0.0000000000000000%	0.0000000000000000%	0.0000000000000000%	0.0000000000000000%	0.0000000000000000%	2.1144564467938400%	0.0000000000000000%	0.0000000000000000%	2.2293725580326400%	0.0229832222477591%	0.0000000000000000%	0.0000000000000000%	0.0000000000000000%
OTU1117	0.0000000000000000%	0.0000000000000000%	0.0000000000000000%	0.0000000000000000%	0.0000000000000000%	0.0000000000000000%	0.0000000000000000%	0.0000000000000000%	0.0000000000000000%	0.0000000000000000%	0.0000000000000000%	0.0000000000000000%	0.0000000000000000%	0.0000000000000000%	0.0000000000000000%	0.0000000000000000%	0.0000000000000000%	0.0000000000000000%	0.0000000000000000%	0.0000000000000000%	0.0000000000000000%	0.0000000000000000%	0.0000000000000000%	0.0000000000000000%	0.0000000000000000%	0.0000000000000000%	0.0000000000000000%	0.0000000000000000%	0.0000000000000000%	0.0000000000000000%	0.0000000000000000%	0.0000000000000000%	0.0000000000000000%	0.0000000000000000%	0.0000000000000000%	0.0000000000000000%	0.0000000000000000%	0.0000000000000000%	0.0000000000000000%	0.0000000000000000%	0.0000000000000000%	0.1378993334865550%	0.0229832222477591%	0.1378993334865550%	0.0000000000000000%	0.0229832222477591%	0.0000000000000000%	0.0000000000000000%	0.1378993334865550%
OTU1118	0.0229832222477591%	0.1608825557343140%	0.0919328889910365%	0.0000000000000000%	0.3447483337163870%	0.2298322224775910%	0.0459664444955183%	0.0000000000000000%	0.0000000000000000%	0.0229832222477591%	0.0000000000000000%	0.0000000000000000%	0.0000000000000000%	0.1608825557343140%	0.0000000000000000%	0.0000000000000000%	0.1608825557343140%	0.0000000000000000%	0.0000000000000000%	0.0000000000000000%	0.2757986669731100%	0.0459664444955183%	0.0000000000000000%	0.0229832222477591%	0.0229832222477591%	0.0000000000000000%	0.0919328889910365%	0.1838657779820730%	0.0000000000000000%	1.0342450011491600%	0.0000000000000000%	0.0000000000000000%	0.0000000000000000%	2.0914732245460800%	0.0000000000000000%	0.0000000000000000%	0.0000000000000000%	0.0000000000000000%	0.0000000000000000%	0.0000000000000000%	0.0000000000000000%	0.0000000000000000%	0.0000000000000000%	0.0000000000000000%	0.0000000000000000%	0.0000000000000000%	0.0000000000000000%	0.0000000000000000%	0.0000000000000000%
OTU112	0.0000000000000000%	0.0000000000000000%	0.0000000000000000%	0.0000000000000000%	0.0000000000000000%	0.0000000000000000%	0.0000000000000000%	0.0000000000000000%	0.0000000000000000%	0.0000000000000000%	0.0000000000000000%	0.0000000000000000%	0.0000000000000000%	0.0000000000000000%	0.0000000000000000%	0.0000000000000000%	0.0000000000000000%	0.0000000000000000%	0.0000000000000000%	0.0000000000000000%	0.0000000000000000%	0.0000000000000000%	0.0000000000000000%	0.0000000000000000%	0.0000000000000000%	0.0000000000000000%	0.0000000000000000%	0.0000000000000000%	0.0000000000000000%	0.0000000000000000%	0.0000000000000000%	0.0000000000000000%	0.0000000000000000%	0.0000000000000000%	0.0000000000000000%	0.0000000000000000%	0.0000000000000000%	0.0000000000000000%	0.0000000000000000%	0.0000000000000000%	0.0000000000000000%	0.0000000000000000%	0.1149161112387960%	0.0000000000000000%	0.0000000000000000%	0.0689496667432774%	0.0000000000000000%	0.0000000000000000%	0.0000000000000000%
OTU1120	0.0000000000000000%	0.0000000000000000%	0.0000000000000000%	0.0000000000000000%	0.0000000000000000%	0.0000000000000000%	0.0000000000000000%	0.0000000000000000%	0.0000000000000000%	0.0000000000000000%	0.0000000000000000%	0.0000000000000000%	0.0000000000000000%	0.0000000000000000%	0.0000000000000000%	0.0000000000000000%	0.0000000000000000%	0.0000000000000000%	0.0000000000000000%	0.0000000000000000%	0.0000000000000000%	0.0000000000000000%	0.0000000000000000%	0.0000000000000000%	0.0000000000000000%	0.0000000000000000%	0.0000000000000000%	0.0000000000000000%	0.0000000000000000%	0.0000000000000000%	0.0000000000000000%	0.0000000000000000%	0.0000000000000000%	0.0000000000000000%	0.0000000000000000%	0.0000000000000000%	0.0000000000000000%	0.0000000000000000%	0.0000000000000000%	0.0000000000000000%	0.0000000000000000%	0.0689496667432774%	0.7124798896805330%	0.1608825557343140%	0.0229832222477591%	0.0459664444955183%	0.0000000000000000%	0.0000000000000000%	0.3677315559641460%
OTU1121	0.0000000000000000%	0.0000000000000000%	0.0000000000000000%	0.0000000000000000%	0.0000000000000000%	0.0000000000000000%	0.0000000000000000%	0.0000000000000000%	0.0000000000000000%	0.0000000000000000%	0.0000000000000000%	0.0000000000000000%	0.0000000000000000%	0.0000000000000000%	0.0000000000000000%	0.0000000000000000%	0.0000000000000000%	0.0000000000000000%	0.0000000000000000%	0.0000000000000000%	0.0000000000000000%	0.0000000000000000%	0.0000000000000000%	0.0000000000000000%	0.0000000000000000%	0.0000000000000000%	0.0000000000000000%	0.0000000000000000%	0.0000000000000000%	0.0000000000000000%	0.0000000000000000%	0.0000000000000000%	0.0000000000000000%	0.0000000000000000%	0.0000000000000000%	0.0000000000000000%	0.0000000000000000%	0.0000000000000000%	0.0000000000000000%	0.0000000000000000%	0.0000000000000000%	0.0000000000000000%	0.2757986669731100%	0.8503792231670880%	0.0000000000000000%	0.0229832222477591%	0.0000000000000000%	0.0000000000000000%	0.0689496667432774%
OTU1122	0.0000000000000000%	0.0000000000000000%	0.0000000000000000%	0.0000000000000000%	0.0000000000000000%	0.0000000000000000%	0.0000000000000000%	0.0000000000000000%	0.0000000000000000%	0.0000000000000000%	0.0000000000000000%	0.0000000000000000%	0.0000000000000000%	0.0000000000000000%	0.0000000000000000%	0.0000000000000000%	0.0000000000000000%	0.0000000000000000%	0.0000000000000000%	0.0000000000000000%	0.0000000000000000%	0.0000000000000000%	0.0000000000000000%	0.0000000000000000%	0.0000000000000000%	0.0000000000000000%	0.0000000000000000%	0.0000000000000000%	0.0000000000000000%	0.0000000000000000%	0.0000000000000000%	0.0000000000000000%	0.0000000000000000%	0.0000000000000000%	0.0000000000000000%	0.0000000000000000%	0.0000000000000000%	0.0000000000000000%	0.0000000000000000%	0.0000000000000000%	0.0000000000000000%	0.0000000000000000%	0.0459664444955183%	0.1378993334865550%	0.0000000000000000%	0.0229832222477591%	0.0000000000000000%	0.0000000000000000%	0.1149161112387960%
OTU1123	0.0000000000000000%	0.0000000000000000%	0.0000000000000000%	0.0000000000000000%	0.0000000000000000%	0.0000000000000000%	0.0000000000000000%	0.0000000000000000%	0.0000000000000000%	0.0000000000000000%	0.0000000000000000%	0.0000000000000000%	0.0000000000000000%	0.0000000000000000%	0.0000000000000000%	0.0000000000000000%	0.0000000000000000%	0.0000000000000000%	0.0000000000000000%	0.0000000000000000%	0.0000000000000000%	0.0000000000000000%	0.0000000000000000%	0.0000000000000000%	0.0000000000000000%	0.0000000000000000%	0.0000000000000000%	0.0000000000000000%	0.0000000000000000%	0.0000000000000000%	0.0000000000000000%	0.0000000000000000%	0.0000000000000000%	0.0000000000000000%	0.0000000000000000%	0.0000000000000000%	0.0000000000000000%	0.0000000000000000%	0.0000000000000000%	0.0000000000000000%	0.0000000000000000%	0.0000000000000000%	0.0000000000000000%	0.0000000000000000%	0.0000000000000000%	0.1149161112387960%	0.0000000000000000%	0.0000000000000000%	0.0000000000000000%
OTU1124	0.0000000000000000%	0.0000000000000000%	0.0000000000000000%	0.0000000000000000%	0.0000000000000000%	0.0000000000000000%	0.0000000000000000%	0.0000000000000000%	0.0000000000000000%	0.0000000000000000%	0.0000000000000000%	0.0000000000000000%	0.0000000000000000%	0.0000000000000000%	0.0000000000000000%	0.0000000000000000%	0.0000000000000000%	0.0000000000000000%	0.0000000000000000%	0.0000000000000000%	0.0000000000000000%	0.0000000000000000%	0.0000000000000000%	0.0000000000000000%	0.0000000000000000%	0.0000000000000000%	0.0000000000000000%	0.0000000000000000%	0.0000000000000000%	0.0000000000000000%	0.0000000000000000%	0.0000000000000000%	0.0000000000000000%	0.0000000000000000%	0.0000000000000000%	0.0000000000000000%	0.0000000000000000%	0.0000000000000000%	0.0000000000000000%	0.0000000000000000%	0.0000000000000000%	0.0000000000000000%	0.0000000000000000%	0.0000000000000000%	0.0000000000000000%	0.1608825557343140%	0.0000000000000000%	0.0000000000000000%	0.0229832222477591%
OTU1125	0.0000000000000000%	0.0000000000000000%	0.0000000000000000%	0.0000000000000000%	0.0000000000000000%	0.0000000000000000%	0.0000000000000000%	0.0000000000000000%	0.0000000000000000%	0.0000000000000000%	0.0000000000000000%	0.0000000000000000%	0.0000000000000000%	0.0000000000000000%	0.0000000000000000%	0.0000000000000000%	0.0000000000000000%	0.0000000000000000%	0.0000000000000000%	0.0000000000000000%	0.0000000000000000%	0.0000000000000000%	0.0000000000000000%	0.0000000000000000%	0.0000000000000000%	0.0000000000000000%	0.0000000000000000%	0.0000000000000000%	0.0000000000000000%	0.0000000000000000%	0.0000000000000000%	0.0000000000000000%	0.0000000000000000%	0.0000000000000000%	0.0000000000000000%	0.0000000000000000%	0.0000000000000000%	0.0000000000000000%	0.0000000000000000%	0.0000000000000000%	0.0000000000000000%	0.0000000000000000%	0.0459664444955183%	0.0000000000000000%	0.0000000000000000%	0.0459664444955183%	0.0000000000000000%	0.0000000000000000%	0.3677315559641460%
OTU1126	0.0000000000000000%	0.0000000000000000%	0.0000000000000000%	0.0000000000000000%	0.0000000000000000%	0.0000000000000000%	0.0000000000000000%	0.0000000000000000%	0.0000000000000000%	0.0000000000000000%	0.0000000000000000%	0.0000000000000000%	0.0000000000000000%	0.0000000000000000%	0.0000000000000000%	0.0000000000000000%	0.0000000000000000%	0.0000000000000000%	0.0000000000000000%	0.0000000000000000%	0.0000000000000000%	0.0000000000000000%	0.0000000000000000%	0.0000000000000000%	0.0000000000000000%	0.0000000000000000%	0.0000000000000000%	0.0000000000000000%	0.0000000000000000%	0.0000000000000000%	0.0000000000000000%	0.0000000000000000%	0.0000000000000000%	0.0000000000000000%	0.0000000000000000%	0.0000000000000000%	0.0000000000000000%	0.0000000000000000%	0.0000000000000000%	0.0000000000000000%	0.0000000000000000%	0.0000000000000000%	0.0000000000000000%	0.0459664444955183%	0.0000000000000000%	0.0459664444955183%	0.0000000000000000%	0.0000000000000000%	0.0000000000000000%
OTU1127	0.0000000000000000%	0.0000000000000000%	0.0000000000000000%	0.0000000000000000%	0.0000000000000000%	0.0000000000000000%	0.0000000000000000%	0.0000000000000000%	0.0000000000000000%	0.0000000000000000%	0.0000000000000000%	0.0000000000000000%	0.0000000000000000%	0.0000000000000000%	0.0000000000000000%	0.0000000000000000%	0.0000000000000000%	0.0000000000000000%	0.0000000000000000%	0.0000000000000000%	0.0000000000000000%	0.0000000000000000%	0.0000000000000000%	0.0000000000000000%	0.0000000000000000%	0.0000000000000000%	0.0000000000000000%	0.0000000000000000%	0.0000000000000000%	0.0000000000000000%	0.0000000000000000%	0.0000000000000000%	0.0000000000000000%	0.0000000000000000%	0.0000000000000000%	0.0000000000000000%	0.0000000000000000%	0.0000000000000000%	0.0000000000000000%	0.0000000000000000%	0.0000000000000000%	0.0000000000000000%	0.0000000000000000%	0.0000000000000000%	0.0000000000000000%	0.0919328889910365%	0.0000000000000000%	0.0000000000000000%	0.0000000000000000%
OTU1128	0.0000000000000000%	0.0000000000000000%	0.0000000000000000%	0.0000000000000000%	0.0000000000000000%	0.0000000000000000%	0.0000000000000000%	0.0000000000000000%	0.0000000000000000%	0.0000000000000000%	0.0000000000000000%	0.0000000000000000%	0.0000000000000000%	0.0000000000000000%	0.0000000000000000%	0.0000000000000000%	0.0000000000000000%	0.0000000000000000%	0.0000000000000000%	0.0000000000000000%	0.0000000000000000%	0.0000000000000000%	0.0919328889910365%	0.0000000000000000%	0.0000000000000000%	0.0229832222477591%	0.0000000000000000%	0.0000000000000000%	0.0000000000000000%	0.0000000000000000%	0.0000000000000000%	0.0000000000000000%	0.0000000000000000%	0.0000000000000000%	0.0459664444955183%	0.0459664444955183%	0.0229832222477591%	0.0229832222477591%	0.1149161112387960%	0.0459664444955183%	0.0229832222477591%	0.0000000000000000%	0.0000000000000000%	0.0000000000000000%	0.0000000000000000%	0.0000000000000000%	0.1378993334865550%	0.0000000000000000%	0.0000000000000000%
OTU1129	0.0000000000000000%	0.0000000000000000%	0.0000000000000000%	0.0689496667432774%	0.0000000000000000%	0.0000000000000000%	0.0000000000000000%	0.0229832222477591%	0.0229832222477591%	0.0000000000000000%	0.0000000000000000%	0.0459664444955183%	0.1608825557343140%	0.0000000000000000%	0.0459664444955183%	0.0000000000000000%	0.0000000000000000%	0.0000000000000000%	0.0000000000000000%	0.0459664444955183%	0.0000000000000000%	0.0000000000000000%	0.0000000000000000%	0.0000000000000000%	0.0000000000000000%	0.0000000000000000%	0.0000000000000000%	0.0000000000000000%	0.0000000000000000%	0.0000000000000000%	0.0229832222477591%	0.0000000000000000%	0.0000000000000000%	0.0000000000000000%	0.0000000000000000%	0.0000000000000000%	0.0229832222477591%	0.0000000000000000%	0.0000000000000000%	0.0000000000000000%	0.0000000000000000%	0.0000000000000000%	0.0000000000000000%	0.0000000000000000%	0.0000000000000000%	0.0000000000000000%	0.0000000000000000%	0.0000000000000000%	0.0000000000000000%
OTU113	0.0000000000000000%	0.0000000000000000%	0.0000000000000000%	0.0000000000000000%	0.0000000000000000%	0.0000000000000000%	0.0000000000000000%	0.0000000000000000%	0.0000000000000000%	0.0000000000000000%	0.0000000000000000%	0.0000000000000000%	0.0000000000000000%	0.0000000000000000%	0.0000000000000000%	0.0000000000000000%	0.0000000000000000%	0.0000000000000000%	0.0000000000000000%	0.0000000000000000%	0.0000000000000000%	0.0000000000000000%	0.0000000000000000%	0.0000000000000000%	0.0000000000000000%	0.0000000000000000%	0.0000000000000000%	0.0000000000000000%	0.0000000000000000%	0.0000000000000000%	0.0000000000000000%	0.0000000000000000%	0.0000000000000000%	0.0000000000000000%	0.0000000000000000%	0.0000000000000000%	0.0000000000000000%	0.0000000000000000%	0.0000000000000000%	0.0000000000000000%	0.0000000000000000%	0.0689496667432774%	0.0000000000000000%	0.0000000000000000%	0.0459664444955183%	0.0229832222477591%	0.0000000000000000%	0.0000000000000000%	0.0000000000000000%
OTU1130	0.0000000000000000%	0.0000000000000000%	0.0000000000000000%	1.7007584463341800%	0.0000000000000000%	0.0000000000000000%	0.0000000000000000%	0.0000000000000000%	0.0229832222477591%	0.0000000000000000%	0.0000000000000000%	0.0000000000000000%	0.2068490002298320%	0.0000000000000000%	0.0000000000000000%	0.0000000000000000%	0.0000000000000000%	0.0000000000000000%	0.0000000000000000%	0.0000000000000000%	0.0000000000000000%	0.0000000000000000%	0.0459664444955183%	0.0000000000000000%	0.0000000000000000%	0.0000000000000000%	0.0000000000000000%	0.0000000000000000%	0.0000000000000000%	0.0000000000000000%	0.0000000000000000%	0.1838657779820730%	0.0000000000000000%	0.0000000000000000%	0.0000000000000000%	0.0000000000000000%	0.0000000000000000%	0.0000000000000000%	0.0000000000000000%	0.0000000000000000%	0.0000000000000000%	0.0000000000000000%	0.0000000000000000%	0.0000000000000000%	0.0000000000000000%	0.0000000000000000%	0.0000000000000000%	0.0000000000000000%	0.0000000000000000%
OTU1131	0.0000000000000000%	0.0000000000000000%	0.0000000000000000%	0.1149161112387960%	0.0000000000000000%	0.0000000000000000%	0.0000000000000000%	0.0229832222477591%	0.0919328889910365%	0.0000000000000000%	0.0000000000000000%	0.0459664444955183%	0.1378993334865550%	0.0000000000000000%	0.2068490002298320%	0.0459664444955183%	0.0000000000000000%	0.0689496667432774%	0.0689496667432774%	0.0000000000000000%	0.0000000000000000%	0.0000000000000000%	0.0229832222477591%	0.0000000000000000%	0.0000000000000000%	0.0459664444955183%	0.0000000000000000%	0.0000000000000000%	0.0689496667432774%	0.0000000000000000%	0.0000000000000000%	0.0459664444955183%	0.0000000000000000%	0.0000000000000000%	0.0459664444955183%	0.0689496667432774%	0.1149161112387960%	0.0689496667432774%	0.0689496667432774%	0.0459664444955183%	0.0459664444955183%	0.0000000000000000%	0.0000000000000000%	0.0000000000000000%	0.0000000000000000%	0.0000000000000000%	0.1149161112387960%	0.0229832222477591%	0.0000000000000000%
OTU1132	0.0919328889910365%	0.0000000000000000%	0.0000000000000000%	0.0000000000000000%	0.0000000000000000%	0.0000000000000000%	0.0000000000000000%	0.0000000000000000%	0.0000000000000000%	0.0000000000000000%	0.0000000000000000%	0.0000000000000000%	0.0000000000000000%	0.0459664444955183%	0.0000000000000000%	0.0000000000000000%	0.0000000000000000%	0.0000000000000000%	0.0000000000000000%	0.0000000000000000%	0.0000000000000000%	0.0000000000000000%	0.0000000000000000%	0.0000000000000000%	0.0000000000000000%	0.0000000000000000%	0.0000000000000000%	0.0000000000000000%	0.0000000000000000%	0.0000000000000000%	0.0000000000000000%	0.0000000000000000%	0.0000000000000000%	0.0000000000000000%	0.0000000000000000%	0.0000000000000000%	0.0000000000000000%	0.0000000000000000%	0.0000000000000000%	0.0000000000000000%	0.0000000000000000%	0.0000000000000000%	0.0000000000000000%	0.0000000000000000%	0.0000000000000000%	0.0000000000000000%	0.0000000000000000%	0.0000000000000000%	0.0000000000000000%
OTU1133	0.0000000000000000%	0.1149161112387960%	0.2987818892208690%	0.0000000000000000%	0.3907147782119050%	0.0919328889910365%	0.0000000000000000%	0.0000000000000000%	0.0000000000000000%	0.0000000000000000%	0.0689496667432774%	0.0000000000000000%	0.0000000000000000%	0.0000000000000000%	0.0000000000000000%	0.0000000000000000%	0.0000000000000000%	0.0000000000000000%	0.0000000000000000%	0.0000000000000000%	0.0000000000000000%	0.0000000000000000%	0.0000000000000000%	0.0459664444955183%	0.0229832222477591%	0.0000000000000000%	0.0229832222477591%	0.0000000000000000%	0.0000000000000000%	0.2068490002298320%	0.0000000000000000%	0.0000000000000000%	0.0459664444955183%	0.1149161112387960%	0.0000000000000000%	0.0000000000000000%	0.0000000000000000%	0.0000000000000000%	0.0000000000000000%	0.0000000000000000%	0.0000000000000000%	0.0000000000000000%	0.0000000000000000%	0.0000000000000000%	0.0000000000000000%	0.0000000000000000%	0.0000000000000000%	0.0000000000000000%	0.0000000000000000%
OTU1134	0.0000000000000000%	0.1838657779820730%	0.3907147782119050%	0.0000000000000000%	0.2298322224775910%	0.1608825557343140%	0.0000000000000000%	0.0000000000000000%	0.0000000000000000%	0.0000000000000000%	0.0000000000000000%	0.0000000000000000%	0.0000000000000000%	0.0000000000000000%	0.0000000000000000%	0.0000000000000000%	0.0000000000000000%	0.0000000000000000%	0.0000000000000000%	0.0000000000000000%	0.0000000000000000%	0.0000000000000000%	0.0000000000000000%	0.0000000000000000%	0.0000000000000000%	0.0000000000000000%	0.0000000000000000%	0.0000000000000000%	0.0000000000000000%	0.0000000000000000%	0.0000000000000000%	0.0000000000000000%	0.0000000000000000%	0.0000000000000000%	0.0000000000000000%	0.0000000000000000%	0.0000000000000000%	0.0000000000000000%	0.0000000000000000%	0.0000000000000000%	0.0000000000000000%	0.0000000000000000%	0.0000000000000000%	0.0000000000000000%	0.0000000000000000%	0.0000000000000000%	0.0000000000000000%	0.0000000000000000%	0.0000000000000000%
OTU1135	0.0000000000000000%	0.0000000000000000%	0.0459664444955183%	0.0000000000000000%	0.0000000000000000%	0.0000000000000000%	0.0000000000000000%	0.0000000000000000%	0.0000000000000000%	0.0000000000000000%	0.0000000000000000%	0.0000000000000000%	0.0000000000000000%	0.0000000000000000%	0.0000000000000000%	0.0000000000000000%	0.0000000000000000%	0.0000000000000000%	0.0000000000000000%	0.0000000000000000%	0.0000000000000000%	0.0000000000000000%	0.0000000000000000%	0.0000000000000000%	0.0000000000000000%	0.0000000000000000%	0.0000000000000000%	0.0000000000000000%	0.0000000000000000%	0.0229832222477591%	0.0000000000000000%	0.0000000000000000%	0.0000000000000000%	0.0919328889910365%	0.0000000000000000%	0.0000000000000000%	0.0000000000000000%	0.0000000000000000%	0.0000000000000000%	0.0000000000000000%	0.0000000000000000%	0.0000000000000000%	0.0000000000000000%	0.0000000000000000%	0.0000000000000000%	0.0000000000000000%	0.0000000000000000%	0.0000000000000000%	0.0000000000000000%
OTU1136	0.0000000000000000%	0.0000000000000000%	0.0000000000000000%	0.0919328889910365%	0.0000000000000000%	0.0000000000000000%	0.0000000000000000%	0.0229832222477591%	0.0459664444955183%	0.0000000000000000%	0.0000000000000000%	0.0229832222477591%	0.0000000000000000%	0.0000000000000000%	0.0000000000000000%	0.0000000000000000%	0.0000000000000000%	0.0229832222477591%	0.0000000000000000%	0.0000000000000000%	0.0000000000000000%	0.0000000000000000%	0.0000000000000000%	0.0000000000000000%	0.0000000000000000%	0.0459664444955183%	0.0000000000000000%	0.0000000000000000%	0.0000000000000000%	0.0000000000000000%	0.0000000000000000%	0.0689496667432774%	0.0000000000000000%	0.0000000000000000%	0.0000000000000000%	0.0459664444955183%	0.0459664444955183%	0.0459664444955183%	0.0000000000000000%	0.0229832222477591%	0.1149161112387960%	0.0000000000000000%	0.0000000000000000%	0.0000000000000000%	0.0000000000000000%	0.0000000000000000%	0.0000000000000000%	0.0000000000000000%	0.0000000000000000%
OTU1137	0.0000000000000000%	0.0000000000000000%	0.0000000000000000%	0.0689496667432774%	0.0000000000000000%	0.0000000000000000%	0.0000000000000000%	0.0000000000000000%	0.0459664444955183%	0.0000000000000000%	0.0000000000000000%	0.2068490002298320%	0.1838657779820730%	0.0000000000000000%	0.0229832222477591%	0.0919328889910365%	0.0000000000000000%	0.0919328889910365%	0.0459664444955183%	0.0229832222477591%	0.0000000000000000%	0.0000000000000000%	0.1378993334865550%	0.0000000000000000%	0.0000000000000000%	0.1838657779820730%	0.0000000000000000%	0.0000000000000000%	0.0919328889910365%	0.0000000000000000%	0.0459664444955183%	0.0689496667432774%	0.0000000000000000%	0.0000000000000000%	0.0229832222477591%	0.1149161112387960%	0.2298322224775910%	0.1838657779820730%	0.0459664444955183%	0.2298322224775910%	0.1378993334865550%	0.0000000000000000%	0.0000000000000000%	0.0000000000000000%	0.0000000000000000%	0.0000000000000000%	0.0919328889910365%	0.0000000000000000%	0.0000000000000000%
OTU1138	0.0000000000000000%	0.0000000000000000%	0.0229832222477591%	0.0000000000000000%	0.0000000000000000%	0.0229832222477591%	0.0689496667432774%	0.0000000000000000%	0.0000000000000000%	0.0229832222477591%	0.0000000000000000%	0.0000000000000000%	0.0000000000000000%	0.0000000000000000%	0.0000000000000000%	0.0000000000000000%	0.0000000000000000%	0.0000000000000000%	0.0000000000000000%	0.0000000000000000%	0.0000000000000000%	0.0229832222477591%	0.0000000000000000%	0.0000000000000000%	0.0000000000000000%	0.0000000000000000%	0.0229832222477591%	0.0689496667432774%	0.0000000000000000%	0.0000000000000000%	0.0000000000000000%	0.0000000000000000%	0.0000000000000000%	0.0000000000000000%	0.0000000000000000%	0.0000000000000000%	0.0000000000000000%	0.0000000000000000%	0.0000000000000000%	0.0000000000000000%	0.0000000000000000%	0.0000000000000000%	0.0000000000000000%	0.0000000000000000%	0.0000000000000000%	0.0000000000000000%	0.0000000000000000%	0.0000000000000000%	0.0000000000000000%
OTU1139	0.0000000000000000%	0.0000000000000000%	0.0000000000000000%	0.0000000000000000%	0.0000000000000000%	0.0000000000000000%	0.0000000000000000%	0.2987818892208690%	0.0000000000000000%	0.0000000000000000%	0.0000000000000000%	0.0689496667432774%	0.0000000000000000%	0.0000000000000000%	0.0229832222477591%	0.0000000000000000%	0.0000000000000000%	0.0229832222477591%	0.0229832222477591%	0.0000000000000000%	0.0000000000000000%	0.0000000000000000%	0.0229832222477591%	0.0000000000000000%	0.0000000000000000%	0.0000000000000000%	0.0000000000000000%	0.0000000000000000%	0.0229832222477591%	0.0000000000000000%	0.0000000000000000%	0.0000000000000000%	0.0000000000000000%	0.0000000000000000%	0.0000000000000000%	0.0229832222477591%	0.8044127786715700%	0.0229832222477591%	0.0459664444955183%	0.0229832222477591%	0.0000000000000000%	0.0000000000000000%	0.0000000000000000%	0.0000000000000000%	0.0000000000000000%	0.0000000000000000%	0.0229832222477591%	0.0459664444955183%	0.0000000000000000%
OTU114	0.0000000000000000%	0.0000000000000000%	0.0000000000000000%	0.0000000000000000%	0.0229832222477591%	0.0000000000000000%	0.3217651114686280%	0.0000000000000000%	0.0000000000000000%	0.6435302229372560%	0.0229832222477591%	0.0000000000000000%	0.0000000000000000%	0.6435302229372560%	0.0000000000000000%	0.0000000000000000%	0.6205470006894970%	0.0000000000000000%	0.0000000000000000%	0.0000000000000000%	0.7814295564238110%	0.7124798896805330%	0.0000000000000000%	0.0000000000000000%	0.0000000000000000%	0.0000000000000000%	0.5515973339462190%	0.9423121121581250%	0.0000000000000000%	0.0000000000000000%	0.0000000000000000%	0.0000000000000000%	0.0000000000000000%	0.0000000000000000%	0.0000000000000000%	0.0000000000000000%	0.0229832222477591%	0.0000000000000000%	0.0000000000000000%	0.0000000000000000%	0.0000000000000000%	0.0229832222477591%	0.0000000000000000%	0.0000000000000000%	0.0000000000000000%	0.0000000000000000%	0.0000000000000000%	0.0000000000000000%	0.0000000000000000%
OTU1140	0.0000000000000000%	0.0000000000000000%	0.0000000000000000%	0.0000000000000000%	0.0000000000000000%	0.0000000000000000%	0.0919328889910365%	0.0000000000000000%	0.0000000000000000%	0.0689496667432774%	0.0000000000000000%	0.0000000000000000%	0.0000000000000000%	0.0919328889910365%	0.0000000000000000%	0.0000000000000000%	0.1149161112387960%	0.0000000000000000%	0.0000000000000000%	0.0000000000000000%	0.0000000000000000%	0.0000000000000000%	0.0000000000000000%	0.0000000000000000%	0.0000000000000000%	0.0000000000000000%	0.0000000000000000%	0.0689496667432774%	0.0000000000000000%	0.0229832222477591%	0.0000000000000000%	0.0000000000000000%	0.0000000000000000%	0.0000000000000000%	0.0000000000000000%	0.0000000000000000%	0.0000000000000000%	0.0000000000000000%	0.0000000000000000%	0.0000000000000000%	0.0000000000000000%	0.0000000000000000%	0.0000000000000000%	0.0000000000000000%	0.0229832222477591%	0.0459664444955183%	0.0000000000000000%	0.0000000000000000%	0.0000000000000000%
OTU1141	0.0000000000000000%	0.0000000000000000%	0.0000000000000000%	0.0000000000000000%	0.0000000000000000%	0.0000000000000000%	0.0689496667432774%	0.0000000000000000%	0.0000000000000000%	0.0229832222477591%	0.0000000000000000%	0.0000000000000000%	0.0000000000000000%	0.0689496667432774%	0.0000000000000000%	0.0000000000000000%	0.0689496667432774%	0.0000000000000000%	0.0000000000000000%	0.0000000000000000%	0.0229832222477591%	0.0229832222477591%	0.0000000000000000%	0.0689496667432774%	0.0000000000000000%	0.0000000000000000%	0.0459664444955183%	0.0000000000000000%	0.0000000000000000%	0.0000000000000000%	0.0000000000000000%	0.0000000000000000%	0.0229832222477591%	0.0000000000000000%	0.0000000000000000%	0.0000000000000000%	0.0000000000000000%	0.0000000000000000%	0.0000000000000000%	0.0000000000000000%	0.0000000000000000%	0.0000000000000000%	0.0000000000000000%	0.0000000000000000%	0.0000000000000000%	0.0000000000000000%	0.0000000000000000%	0.0000000000000000%	0.0000000000000000%
OTU1142	0.0000000000000000%	0.0000000000000000%	0.0000000000000000%	0.0000000000000000%	0.0000000000000000%	0.0000000000000000%	0.0000000000000000%	0.0229832222477591%	0.0689496667432774%	0.0000000000000000%	0.0000000000000000%	0.0000000000000000%	0.0000000000000000%	0.0000000000000000%	0.0000000000000000%	0.0000000000000000%	0.0000000000000000%	0.0000000000000000%	0.0689496667432774%	0.0000000000000000%	0.0000000000000000%	0.0000000000000000%	0.0000000000000000%	0.0000000000000000%	0.0000000000000000%	0.0000000000000000%	0.0000000000000000%	0.0000000000000000%	0.0000000000000000%	0.0000000000000000%	0.0000000000000000%	0.0000000000000000%	0.0000000000000000%	0.0000000000000000%	0.0000000000000000%	0.0000000000000000%	0.0000000000000000%	0.0000000000000000%	0.0229832222477591%	0.0000000000000000%	0.0000000000000000%	0.0000000000000000%	0.0000000000000000%	0.0000000000000000%	0.0000000000000000%	0.0000000000000000%	0.0229832222477591%	0.0229832222477591%	0.0000000000000000%
OTU1143	0.0000000000000000%	0.0000000000000000%	0.0000000000000000%	0.0000000000000000%	0.0000000000000000%	0.0000000000000000%	0.0000000000000000%	0.0689496667432774%	0.8963456676626060%	0.0000000000000000%	0.0000000000000000%	0.0229832222477591%	0.0229832222477591%	0.0000000000000000%	0.3447483337163870%	0.0000000000000000%	0.0000000000000000%	0.0229832222477591%	0.2298322224775910%	0.2987818892208690%	0.0000000000000000%	0.0000000000000000%	0.5056308894507010%	0.0000000000000000%	0.0000000000000000%	0.0000000000000000%	0.0000000000000000%	0.0000000000000000%	0.0459664444955183%	0.0000000000000000%	0.0000000000000000%	0.0229832222477591%	0.0000000000000000%	0.0000000000000000%	0.0000000000000000%	0.0000000000000000%	0.0229832222477591%	0.0000000000000000%	0.0919328889910365%	0.1608825557343140%	0.0000000000000000%	0.0000000000000000%	0.0000000000000000%	0.0000000000000000%	0.0000000000000000%	0.0000000000000000%	0.5056308894507010%	0.0000000000000000%	0.0000000000000000%
OTU1144	0.0000000000000000%	0.0000000000000000%	0.0000000000000000%	0.0000000000000000%	0.0000000000000000%	0.0000000000000000%	0.0000000000000000%	0.0000000000000000%	0.3217651114686280%	0.0000000000000000%	0.0000000000000000%	0.0000000000000000%	0.0000000000000000%	0.0000000000000000%	0.0229832222477591%	0.0229832222477591%	0.0000000000000000%	0.2298322224775910%	0.0000000000000000%	0.0229832222477591%	0.0000000000000000%	0.0000000000000000%	0.0000000000000000%	0.0000000000000000%	0.0000000000000000%	0.0000000000000000%	0.0000000000000000%	0.0000000000000000%	0.0000000000000000%	0.0000000000000000%	0.0229832222477591%	0.0689496667432774%	0.0000000000000000%	0.0000000000000000%	0.0000000000000000%	0.0000000000000000%	0.0000000000000000%	0.0000000000000000%	0.0229832222477591%	0.0000000000000000%	0.0000000000000000%	0.0000000000000000%	0.0000000000000000%	0.0000000000000000%	0.0000000000000000%	0.0000000000000000%	0.0689496667432774%	0.2757986669731100%	0.0000000000000000%
OTU1145	0.0000000000000000%	0.0000000000000000%	0.0000000000000000%	0.0000000000000000%	0.0000000000000000%	0.0000000000000000%	0.0000000000000000%	0.0229832222477591%	0.0000000000000000%	0.0000000000000000%	0.0000000000000000%	0.0000000000000000%	0.0229832222477591%	0.0000000000000000%	0.0000000000000000%	0.0000000000000000%	0.0000000000000000%	0.0459664444955183%	0.0000000000000000%	0.0000000000000000%	0.0000000000000000%	0.0000000000000000%	0.0000000000000000%	0.0000000000000000%	0.0000000000000000%	0.0229832222477591%	0.0000000000000000%	0.0000000000000000%	0.0229832222477591%	0.0000000000000000%	0.0689496667432774%	0.0229832222477591%	0.0000000000000000%	0.0000000000000000%	0.0229832222477591%	0.0000000000000000%	0.0000000000000000%	0.0000000000000000%	0.0000000000000000%	0.0000000000000000%	0.0000000000000000%	0.0000000000000000%	0.0000000000000000%	0.0000000000000000%	0.0000000000000000%	0.0000000000000000%	0.0459664444955183%	0.0000000000000000%	0.0000000000000000%
OTU1146	0.0000000000000000%	0.0000000000000000%	0.0229832222477591%	0.0000000000000000%	0.0229832222477591%	0.0229832222477591%	0.0689496667432774%	0.0000000000000000%	0.0000000000000000%	0.0229832222477591%	0.0459664444955183%	0.0000000000000000%	0.0000000000000000%	0.0229832222477591%	0.0000000000000000%	0.0000000000000000%	0.0000000000000000%	0.0000000000000000%	0.0000000000000000%	0.0000000000000000%	0.0459664444955183%	0.0229832222477591%	0.0000000000000000%	0.0000000000000000%	0.0000000000000000%	0.0000000000000000%	0.0689496667432774%	0.0000000000000000%	0.0000000000000000%	0.0000000000000000%	0.0000000000000000%	0.0000000000000000%	0.0000000000000000%	0.0459664444955183%	0.0000000000000000%	0.0000000000000000%	0.0000000000000000%	0.0000000000000000%	0.0000000000000000%	0.0000000000000000%	0.0000000000000000%	0.0000000000000000%	0.0000000000000000%	0.0000000000000000%	0.0000000000000000%	0.0000000000000000%	0.0000000000000000%	0.0000000000000000%	0.0000000000000000%
OTU1147	0.0000000000000000%	0.0000000000000000%	0.0000000000000000%	0.0000000000000000%	0.0000000000000000%	0.0000000000000000%	0.0229832222477591%	0.0000000000000000%	0.0000000000000000%	0.2068490002298320%	0.0000000000000000%	0.0000000000000000%	0.0000000000000000%	0.0459664444955183%	0.0000000000000000%	0.0000000000000000%	0.0459664444955183%	0.0000000000000000%	0.0000000000000000%	0.0000000000000000%	0.0459664444955183%	0.0229832222477591%	0.0000000000000000%	0.0000000000000000%	0.0000000000000000%	0.0000000000000000%	0.0229832222477591%	0.0919328889910365%	0.0000000000000000%	0.0000000000000000%	0.0000000000000000%	0.0000000000000000%	0.0000000000000000%	0.0000000000000000%	0.0000000000000000%	0.0000000000000000%	0.0000000000000000%	0.0000000000000000%	0.0000000000000000%	0.0000000000000000%	0.0000000000000000%	0.0000000000000000%	0.0000000000000000%	0.0000000000000000%	0.0000000000000000%	0.0000000000000000%	0.0000000000000000%	0.0000000000000000%	0.0000000000000000%
OTU1148	0.0000000000000000%	0.0000000000000000%	0.0000000000000000%	0.0000000000000000%	0.0000000000000000%	0.0000000000000000%	0.0000000000000000%	0.0000000000000000%	0.0000000000000000%	0.0000000000000000%	0.0000000000000000%	0.0000000000000000%	0.0229832222477591%	0.0000000000000000%	0.0000000000000000%	0.0000000000000000%	0.0000000000000000%	0.0000000000000000%	0.0459664444955183%	0.0000000000000000%	0.0000000000000000%	0.0000000000000000%	0.0000000000000000%	0.0000000000000000%	0.0000000000000000%	0.0000000000000000%	0.0000000000000000%	0.0000000000000000%	0.0000000000000000%	0.0000000000000000%	0.0000000000000000%	0.0000000000000000%	0.0000000000000000%	0.0000000000000000%	0.0000000000000000%	0.0000000000000000%	0.0000000000000000%	0.0000000000000000%	0.0000000000000000%	0.0229832222477591%	0.0000000000000000%	0.0000000000000000%	0.0000000000000000%	0.0000000000000000%	0.0000000000000000%	0.0000000000000000%	0.0000000000000000%	0.0000000000000000%	0.0000000000000000%
OTU1149	0.0000000000000000%	0.0000000000000000%	0.0000000000000000%	0.2987818892208690%	0.0000000000000000%	0.0000000000000000%	0.0000000000000000%	0.1149161112387960%	0.0000000000000000%	0.0000000000000000%	0.0000000000000000%	0.1838657779820730%	0.0459664444955183%	0.0000000000000000%	0.4596644449551830%	0.6205470006894970%	0.0000000000000000%	0.4366812227074240%	0.5286141116984600%	0.4136980004596640%	0.0000000000000000%	0.0000000000000000%	0.2528154447253500%	0.0000000000000000%	0.0229832222477591%	0.1149161112387960%	0.0000000000000000%	0.0000000000000000%	1.5398758905998600%	0.0000000000000000%	0.1838657779820730%	0.5286141116984600%	0.0000000000000000%	0.0000000000000000%	0.6665134451850150%	1.4019765571133100%	1.1031946678924400%	1.6547920018386600%	0.1838657779820730%	0.3907147782119050%	0.1378993334865550%	0.0000000000000000%	0.0000000000000000%	0.0000000000000000%	0.0000000000000000%	0.0000000000000000%	0.5745805561939780%	0.7814295564238110%	0.0000000000000000%
OTU115	0.0000000000000000%	0.0000000000000000%	0.0000000000000000%	0.0689496667432774%	0.0000000000000000%	0.0000000000000000%	0.0000000000000000%	0.0000000000000000%	0.0229832222477591%	0.0000000000000000%	0.0000000000000000%	0.0229832222477591%	0.0229832222477591%	0.0000000000000000%	0.0000000000000000%	0.0000000000000000%	0.0000000000000000%	0.0000000000000000%	0.0229832222477591%	0.0229832222477591%	0.0000000000000000%	0.0000000000000000%	0.0229832222477591%	0.0000000000000000%	0.0000000000000000%	0.0000000000000000%	0.0000000000000000%	0.0000000000000000%	0.0000000000000000%	0.0000000000000000%	0.0000000000000000%	0.0229832222477591%	0.0000000000000000%	0.0000000000000000%	0.0000000000000000%	0.0459664444955183%	0.0000000000000000%	0.0000000000000000%	0.0229832222477591%	0.0229832222477591%	0.0229832222477591%	0.0000000000000000%	0.0000000000000000%	0.0000000000000000%	0.0000000000000000%	0.0000000000000000%	0.0459664444955183%	0.0000000000000000%	0.0000000000000000%
OTU1150	0.0000000000000000%	0.0000000000000000%	0.0000000000000000%	0.0459664444955183%	0.0000000000000000%	0.0000000000000000%	0.0000000000000000%	0.0000000000000000%	0.0000000000000000%	0.0000000000000000%	0.0000000000000000%	0.0459664444955183%	0.0229832222477591%	0.0000000000000000%	0.0000000000000000%	0.0000000000000000%	0.0000000000000000%	0.0000000000000000%	0.0229832222477591%	0.0000000000000000%	0.0000000000000000%	0.0000000000000000%	0.0229832222477591%	0.0000000000000000%	0.0000000000000000%	0.0000000000000000%	0.0000000000000000%	0.0000000000000000%	0.0000000000000000%	0.0000000000000000%	0.0689496667432774%	0.0229832222477591%	0.0000000000000000%	0.0000000000000000%	0.0000000000000000%	0.0229832222477591%	0.0229832222477591%	0.0000000000000000%	0.0459664444955183%	0.0689496667432774%	0.0000000000000000%	0.0000000000000000%	0.0000000000000000%	0.0000000000000000%	0.0000000000000000%	0.0000000000000000%	0.0000000000000000%	0.0229832222477591%	0.0000000000000000%
OTU1151	0.0000000000000000%	0.0000000000000000%	0.0000000000000000%	0.0000000000000000%	0.0000000000000000%	0.0000000000000000%	0.0000000000000000%	0.0000000000000000%	0.0000000000000000%	0.0000000000000000%	0.0000000000000000%	0.0229832222477591%	0.0000000000000000%	0.0000000000000000%	0.0000000000000000%	0.0000000000000000%	0.0000000000000000%	0.0000000000000000%	0.0000000000000000%	0.0000000000000000%	0.0000000000000000%	0.0000000000000000%	0.0689496667432774%	0.0000000000000000%	0.0000000000000000%	0.0000000000000000%	0.0000000000000000%	0.0000000000000000%	0.0000000000000000%	0.0000000000000000%	0.0000000000000000%	0.0000000000000000%	0.0000000000000000%	0.0000000000000000%	0.0000000000000000%	0.0000000000000000%	0.0000000000000000%	0.0000000000000000%	0.0689496667432774%	0.0000000000000000%	0.0000000000000000%	0.0000000000000000%	0.0000000000000000%	0.0000000000000000%	0.0000000000000000%	0.0000000000000000%	0.0000000000000000%	0.0000000000000000%	0.0000000000000000%
OTU1152	0.0000000000000000%	0.0000000000000000%	0.0000000000000000%	0.0919328889910365%	0.0000000000000000%	0.0000000000000000%	0.0000000000000000%	0.0229832222477591%	0.0000000000000000%	0.0000000000000000%	0.0000000000000000%	0.0229832222477591%	0.2987818892208690%	0.0000000000000000%	0.0229832222477591%	0.0229832222477591%	0.0000000000000000%	0.0000000000000000%	0.0000000000000000%	0.0000000000000000%	0.0000000000000000%	0.0000000000000000%	0.0229832222477591%	0.0000000000000000%	0.0000000000000000%	0.0000000000000000%	0.0000000000000000%	0.0000000000000000%	0.0000000000000000%	0.0000000000000000%	0.0000000000000000%	0.0000000000000000%	0.0000000000000000%	0.0000000000000000%	0.0459664444955183%	0.0000000000000000%	0.0000000000000000%	0.0459664444955183%	0.0000000000000000%	0.0689496667432774%	0.0459664444955183%	0.0000000000000000%	0.0000000000000000%	0.0000000000000000%	0.0000000000000000%	0.0000000000000000%	0.0229832222477591%	0.0689496667432774%	0.0000000000000000%
OTU1153	0.0000000000000000%	0.0000000000000000%	0.0000000000000000%	0.0000000000000000%	0.0000000000000000%	0.0000000000000000%	0.0000000000000000%	0.0000000000000000%	0.0000000000000000%	0.0000000000000000%	0.0000000000000000%	0.0459664444955183%	0.2987818892208690%	0.0000000000000000%	0.0000000000000000%	0.0000000000000000%	0.0000000000000000%	0.0000000000000000%	0.0000000000000000%	0.0000000000000000%	0.0000000000000000%	0.0000000000000000%	0.0000000000000000%	0.0000000000000000%	0.0000000000000000%	0.0000000000000000%	0.0000000000000000%	0.0000000000000000%	0.0000000000000000%	0.0000000000000000%	0.0000000000000000%	0.0000000000000000%	0.0000000000000000%	0.0000000000000000%	0.0000000000000000%	0.0000000000000000%	0.0000000000000000%	0.0000000000000000%	0.0000000000000000%	0.0000000000000000%	0.0000000000000000%	0.0000000000000000%	0.0000000000000000%	0.0000000000000000%	0.0000000000000000%	0.0000000000000000%	0.0000000000000000%	0.0000000000000000%	0.0000000000000000%
OTU1154	0.0000000000000000%	0.0000000000000000%	0.0000000000000000%	0.0000000000000000%	0.0000000000000000%	0.0000000000000000%	0.0000000000000000%	0.0000000000000000%	0.0000000000000000%	0.0000000000000000%	0.0000000000000000%	0.0000000000000000%	0.1378993334865550%	0.0000000000000000%	0.0000000000000000%	0.0000000000000000%	0.0000000000000000%	0.0000000000000000%	0.0000000000000000%	0.0000000000000000%	0.0000000000000000%	0.0000000000000000%	0.0229832222477591%	0.0000000000000000%	0.0000000000000000%	0.0000000000000000%	0.0000000000000000%	0.0000000000000000%	0.0000000000000000%	0.0000000000000000%	0.0000000000000000%	0.0000000000000000%	0.0000000000000000%	0.0000000000000000%	0.0000000000000000%	0.0000000000000000%	0.0000000000000000%	0.0229832222477591%	0.0000000000000000%	0.0000000000000000%	0.0000000000000000%	0.0000000000000000%	0.0000000000000000%	0.0000000000000000%	0.0000000000000000%	0.0000000000000000%	0.0000000000000000%	0.0000000000000000%	0.0000000000000000%
OTU1155	0.0000000000000000%	0.0000000000000000%	0.0000000000000000%	0.0000000000000000%	0.0000000000000000%	0.0000000000000000%	0.0000000000000000%	0.0000000000000000%	0.0000000000000000%	0.0000000000000000%	0.0000000000000000%	0.0229832222477591%	0.0689496667432774%	0.0000000000000000%	0.0000000000000000%	0.0000000000000000%	0.0000000000000000%	0.0000000000000000%	0.0000000000000000%	0.0000000000000000%	0.0000000000000000%	0.0000000000000000%	0.0000000000000000%	0.0000000000000000%	0.0000000000000000%	0.0000000000000000%	0.0000000000000000%	0.0000000000000000%	0.0000000000000000%	0.0000000000000000%	0.0000000000000000%	0.0000000000000000%	0.0000000000000000%	0.0000000000000000%	0.0000000000000000%	0.0000000000000000%	0.0229832222477591%	0.0229832222477591%	0.0000000000000000%	0.0000000000000000%	0.0000000000000000%	0.0000000000000000%	0.0000000000000000%	0.0000000000000000%	0.0000000000000000%	0.0000000000000000%	0.0000000000000000%	0.0000000000000000%	0.0000000000000000%
OTU1156	0.0000000000000000%	0.0000000000000000%	0.0000000000000000%	0.0000000000000000%	0.0000000000000000%	0.0000000000000000%	0.0459664444955183%	0.0000000000000000%	0.0000000000000000%	0.0000000000000000%	0.0000000000000000%	0.0000000000000000%	0.0000000000000000%	0.0459664444955183%	0.0000000000000000%	0.0000000000000000%	0.0459664444955183%	0.0000000000000000%	0.0000000000000000%	0.0000000000000000%	0.0459664444955183%	0.0000000000000000%	0.0000000000000000%	0.0000000000000000%	0.0229832222477591%	0.0000000000000000%	0.0229832222477591%	0.0229832222477591%	0.0000000000000000%	0.0229832222477591%	0.0000000000000000%	0.0000000000000000%	0.0000000000000000%	0.0229832222477591%	0.0000000000000000%	0.0000000000000000%	0.0000000000000000%	0.0000000000000000%	0.0000000000000000%	0.0000000000000000%	0.0000000000000000%	0.0000000000000000%	0.0000000000000000%	0.0000000000000000%	0.0000000000000000%	0.0000000000000000%	0.0000000000000000%	0.0000000000000000%	0.0000000000000000%
OTU1157	0.0000000000000000%	0.0000000000000000%	0.0000000000000000%	0.0000000000000000%	0.0000000000000000%	0.0000000000000000%	0.0000000000000000%	0.0000000000000000%	0.0000000000000000%	0.0000000000000000%	0.0000000000000000%	0.0000000000000000%	0.0000000000000000%	0.0229832222477591%	0.0000000000000000%	0.0000000000000000%	0.0000000000000000%	0.0000000000000000%	0.0000000000000000%	0.0000000000000000%	0.0000000000000000%	0.0229832222477591%	0.0000000000000000%	0.0000000000000000%	0.0000000000000000%	0.0000000000000000%	0.0000000000000000%	0.0000000000000000%	0.0000000000000000%	0.0000000000000000%	0.0000000000000000%	0.0000000000000000%	0.0000000000000000%	0.0000000000000000%	0.0000000000000000%	0.0000000000000000%	0.0000000000000000%	0.0000000000000000%	0.0000000000000000%	0.0000000000000000%	0.0000000000000000%	0.2298322224775910%	0.0689496667432774%	0.0229832222477591%	0.2987818892208690%	0.0229832222477591%	0.0000000000000000%	0.0000000000000000%	0.5745805561939780%
OTU1158	0.0000000000000000%	0.0000000000000000%	0.0000000000000000%	0.0000000000000000%	0.0000000000000000%	0.0000000000000000%	0.0000000000000000%	0.0459664444955183%	0.0000000000000000%	0.0000000000000000%	0.0000000000000000%	0.0000000000000000%	0.0000000000000000%	0.0000000000000000%	0.1608825557343140%	0.0689496667432774%	0.0000000000000000%	0.0000000000000000%	0.0229832222477591%	0.0459664444955183%	0.0000000000000000%	0.0000000000000000%	0.0000000000000000%	0.0000000000000000%	0.0000000000000000%	0.0689496667432774%	0.0000000000000000%	0.0000000000000000%	0.0000000000000000%	0.0000000000000000%	0.1608825557343140%	0.1149161112387960%	0.0000000000000000%	0.0000000000000000%	0.0229832222477591%	0.0000000000000000%	0.1608825557343140%	0.0919328889910365%	0.0229832222477591%	0.0000000000000000%	0.0000000000000000%	0.0000000000000000%	0.0000000000000000%	0.0000000000000000%	0.0000000000000000%	0.0000000000000000%	0.0000000000000000%	0.0459664444955183%	0.0000000000000000%
OTU1159	0.0000000000000000%	0.0000000000000000%	0.0000000000000000%	0.0000000000000000%	0.0000000000000000%	0.0000000000000000%	0.0000000000000000%	0.0689496667432774%	0.0000000000000000%	0.0000000000000000%	0.0000000000000000%	0.0000000000000000%	0.0000000000000000%	0.0000000000000000%	3.1027350034474800%	0.0689496667432774%	0.0000000000000000%	0.0000000000000000%	0.4596644449551830%	0.0000000000000000%	0.0000000000000000%	0.0000000000000000%	0.0000000000000000%	0.0000000000000000%	0.0000000000000000%	0.6205470006894970%	0.0000000000000000%	0.0000000000000000%	1.6088255573431400%	0.0000000000000000%	2.2063893357848800%	0.0000000000000000%	0.0000000000000000%	0.0000000000000000%	0.0689496667432774%	0.1608825557343140%	0.0000000000000000%	0.0000000000000000%	0.8503792231670880%	0.0000000000000000%	0.3447483337163870%	0.0000000000000000%	0.0000000000000000%	0.0000000000000000%	0.0000000000000000%	0.0000000000000000%	0.0229832222477591%	0.9423121121581250%	0.0000000000000000%
OTU116	0.0229832222477591%	0.0000000000000000%	0.0000000000000000%	0.0000000000000000%	0.0000000000000000%	0.0000000000000000%	0.0000000000000000%	0.0000000000000000%	0.0000000000000000%	0.0000000000000000%	0.0000000000000000%	0.0000000000000000%	0.0000000000000000%	0.0000000000000000%	0.0000000000000000%	0.0689496667432774%	0.0000000000000000%	0.0000000000000000%	0.0000000000000000%	0.0000000000000000%	0.0000000000000000%	0.0000000000000000%	0.0000000000000000%	0.0000000000000000%	0.0000000000000000%	0.0229832222477591%	0.0000000000000000%	0.0000000000000000%	0.0459664444955183%	0.0000000000000000%	0.0229832222477591%	0.0229832222477591%	0.0000000000000000%	0.0000000000000000%	0.0459664444955183%	0.0000000000000000%	0.0000000000000000%	0.0000000000000000%	0.0000000000000000%	0.0229832222477591%	0.0000000000000000%	0.0000000000000000%	0.0000000000000000%	0.0000000000000000%	0.0000000000000000%	0.0000000000000000%	0.0000000000000000%	0.0000000000000000%	0.0000000000000000%
OTU1160	0.0000000000000000%	0.0000000000000000%	0.0000000000000000%	0.0000000000000000%	0.0000000000000000%	0.0000000000000000%	0.0000000000000000%	0.0000000000000000%	0.0000000000000000%	0.0000000000000000%	0.0000000000000000%	0.0000000000000000%	0.0000000000000000%	0.0000000000000000%	0.0229832222477591%	0.0000000000000000%	0.0000000000000000%	0.0000000000000000%	0.0000000000000000%	0.0229832222477591%	0.0000000000000000%	0.0000000000000000%	0.0000000000000000%	0.0000000000000000%	0.0000000000000000%	0.0689496667432774%	0.0000000000000000%	0.0000000000000000%	0.0000000000000000%	0.0000000000000000%	0.0000000000000000%	0.0459664444955183%	0.0000000000000000%	0.0000000000000000%	0.0000000000000000%	0.0000000000000000%	0.0000000000000000%	0.0689496667432774%	0.1149161112387960%	0.0459664444955183%	0.0000000000000000%	0.0000000000000000%	0.0000000000000000%	0.0000000000000000%	0.0000000000000000%	0.0000000000000000%	0.0000000000000000%	0.0229832222477591%	0.0000000000000000%
OTU1161	0.0000000000000000%	0.0000000000000000%	0.0000000000000000%	0.0459664444955183%	0.0000000000000000%	0.0000000000000000%	0.0000000000000000%	0.0229832222477591%	0.0000000000000000%	0.0000000000000000%	0.0000000000000000%	0.0000000000000000%	0.0000000000000000%	0.0000000000000000%	0.0000000000000000%	0.0000000000000000%	0.0000000000000000%	0.1608825557343140%	0.1608825557343140%	0.0000000000000000%	0.0000000000000000%	0.0000000000000000%	0.1149161112387960%	0.0000000000000000%	0.0000000000000000%	0.0000000000000000%	0.0000000000000000%	0.0000000000000000%	0.0000000000000000%	0.0000000000000000%	0.0000000000000000%	0.0000000000000000%	0.0000000000000000%	0.0000000000000000%	0.0459664444955183%	0.2528154447253500%	0.0000000000000000%	0.0000000000000000%	0.0000000000000000%	0.0000000000000000%	0.0000000000000000%	0.0000000000000000%	0.0000000000000000%	0.0000000000000000%	0.0000000000000000%	0.0000000000000000%	0.0689496667432774%	0.1608825557343140%	0.0000000000000000%
OTU1162	0.0000000000000000%	0.0000000000000000%	0.0000000000000000%	0.0000000000000000%	0.0000000000000000%	0.0000000000000000%	0.0000000000000000%	0.0000000000000000%	0.0000000000000000%	0.0000000000000000%	0.0000000000000000%	0.0000000000000000%	0.0000000000000000%	0.0000000000000000%	0.0459664444955183%	0.0000000000000000%	0.0000000000000000%	0.0229832222477591%	0.0000000000000000%	0.0000000000000000%	0.0000000000000000%	0.0000000000000000%	0.0000000000000000%	0.0000000000000000%	0.0000000000000000%	0.0229832222477591%	0.0000000000000000%	0.0000000000000000%	0.0000000000000000%	0.0000000000000000%	0.0229832222477591%	0.0000000000000000%	0.0000000000000000%	0.0000000000000000%	0.0000000000000000%	0.0000000000000000%	0.0000000000000000%	0.0000000000000000%	0.0000000000000000%	0.0229832222477591%	0.0000000000000000%	0.0000000000000000%	0.0000000000000000%	0.0000000000000000%	0.0000000000000000%	0.0000000000000000%	0.0000000000000000%	0.0229832222477591%	0.0000000000000000%
OTU1163	0.0000000000000000%	0.0000000000000000%	0.0000000000000000%	0.0000000000000000%	0.0000000000000000%	0.0000000000000000%	0.0000000000000000%	0.0000000000000000%	0.0000000000000000%	0.0000000000000000%	0.0000000000000000%	0.0000000000000000%	0.0000000000000000%	0.0000000000000000%	0.0000000000000000%	0.0000000000000000%	0.0000000000000000%	0.0000000000000000%	0.0000000000000000%	0.0229832222477591%	0.0000000000000000%	0.0000000000000000%	0.0000000000000000%	0.0000000000000000%	0.0000000000000000%	0.0000000000000000%	0.0000000000000000%	0.0000000000000000%	0.0000000000000000%	0.0000000000000000%	0.0000000000000000%	0.0000000000000000%	0.0000000000000000%	0.0000000000000000%	0.2987818892208690%	0.0000000000000000%	0.0000000000000000%	0.0000000000000000%	0.0000000000000000%	0.0000000000000000%	0.0000000000000000%	0.0000000000000000%	0.0000000000000000%	0.0000000000000000%	0.0000000000000000%	0.0000000000000000%	0.0000000000000000%	0.0000000000000000%	0.0000000000000000%
OTU1164	0.0000000000000000%	0.0000000000000000%	0.0000000000000000%	0.0000000000000000%	0.0000000000000000%	0.0000000000000000%	0.0000000000000000%	0.0000000000000000%	0.0000000000000000%	0.0000000000000000%	0.0000000000000000%	0.0000000000000000%	0.0000000000000000%	0.0000000000000000%	0.0000000000000000%	0.0000000000000000%	0.0000000000000000%	0.0000000000000000%	0.0000000000000000%	0.3217651114686280%	0.0000000000000000%	0.0000000000000000%	0.0000000000000000%	0.0000000000000000%	0.0000000000000000%	0.0000000000000000%	0.0000000000000000%	0.0000000000000000%	0.0000000000000000%	0.0000000000000000%	0.0000000000000000%	0.0000000000000000%	0.0000000000000000%	0.0000000000000000%	0.0000000000000000%	0.0000000000000000%	0.0229832222477591%	0.0000000000000000%	0.0000000000000000%	0.0000000000000000%	0.0000000000000000%	0.0000000000000000%	0.0000000000000000%	0.0000000000000000%	0.0000000000000000%	0.0000000000000000%	0.0000000000000000%	0.0000000000000000%	0.0000000000000000%
OTU1165	0.0000000000000000%	0.0000000000000000%	0.0000000000000000%	0.0000000000000000%	0.0000000000000000%	0.0000000000000000%	0.0000000000000000%	0.0000000000000000%	0.0689496667432774%	0.0000000000000000%	0.0000000000000000%	0.0000000000000000%	0.0000000000000000%	0.0000000000000000%	0.2528154447253500%	0.0000000000000000%	0.0000000000000000%	0.0000000000000000%	0.0000000000000000%	0.1838657779820730%	0.0000000000000000%	0.0000000000000000%	0.0229832222477591%	0.0000000000000000%	0.0000000000000000%	0.0000000000000000%	0.0000000000000000%	0.0000000000000000%	0.0459664444955183%	0.0000000000000000%	0.5745805561939780%	0.0919328889910365%	0.0000000000000000%	0.0000000000000000%	0.0000000000000000%	0.0689496667432774%	0.0000000000000000%	0.0459664444955183%	0.0229832222477591%	0.0229832222477591%	0.0000000000000000%	0.0000000000000000%	0.0000000000000000%	0.0000000000000000%	0.0000000000000000%	0.0000000000000000%	0.0229832222477591%	0.0919328889910365%	0.0000000000000000%
OTU1166	0.0000000000000000%	0.0000000000000000%	0.0000000000000000%	0.0000000000000000%	0.0000000000000000%	0.0000000000000000%	0.0000000000000000%	0.0000000000000000%	0.0000000000000000%	0.0000000000000000%	0.0000000000000000%	0.0229832222477591%	0.0000000000000000%	0.0000000000000000%	0.0000000000000000%	0.0000000000000000%	0.0000000000000000%	0.0000000000000000%	0.0229832222477591%	0.0689496667432774%	0.0000000000000000%	0.0000000000000000%	0.0229832222477591%	0.0000000000000000%	0.0000000000000000%	0.0000000000000000%	0.0000000000000000%	0.0000000000000000%	0.0000000000000000%	0.0000000000000000%	0.1378993334865550%	0.1378993334865550%	0.0000000000000000%	0.0000000000000000%	0.0000000000000000%	0.0000000000000000%	0.0689496667432774%	0.0000000000000000%	0.0229832222477591%	0.0000000000000000%	0.0000000000000000%	0.0000000000000000%	0.0000000000000000%	0.0000000000000000%	0.0000000000000000%	0.0000000000000000%	0.0000000000000000%	0.0000000000000000%	0.0000000000000000%
OTU1167	0.0000000000000000%	0.0000000000000000%	0.0000000000000000%	0.0000000000000000%	0.0000000000000000%	0.0000000000000000%	0.0000000000000000%	0.0000000000000000%	0.0000000000000000%	0.0000000000000000%	0.0000000000000000%	0.0000000000000000%	0.0000000000000000%	0.0000000000000000%	0.0229832222477591%	0.0000000000000000%	0.0000000000000000%	0.0459664444955183%	0.0000000000000000%	0.0000000000000000%	0.0000000000000000%	0.0000000000000000%	0.0229832222477591%	0.0000000000000000%	0.0000000000000000%	0.0000000000000000%	0.0000000000000000%	0.0000000000000000%	0.0000000000000000%	0.0000000000000000%	0.0459664444955183%	0.0000000000000000%	0.0000000000000000%	0.0000000000000000%	0.0000000000000000%	0.0000000000000000%	0.0689496667432774%	0.0229832222477591%	0.0229832222477591%	0.0459664444955183%	0.0689496667432774%	0.0000000000000000%	0.0000000000000000%	0.0000000000000000%	0.0000000000000000%	0.0000000000000000%	0.0459664444955183%	0.0229832222477591%	0.0000000000000000%
OTU1168	0.0000000000000000%	0.0000000000000000%	0.0000000000000000%	0.0000000000000000%	0.0000000000000000%	0.0000000000000000%	0.0000000000000000%	0.0000000000000000%	0.0000000000000000%	0.0000000000000000%	0.0000000000000000%	0.0000000000000000%	0.0000000000000000%	0.0000000000000000%	0.0000000000000000%	0.0000000000000000%	0.0000000000000000%	0.0000000000000000%	0.0000000000000000%	0.0000000000000000%	0.0000000000000000%	0.0000000000000000%	0.0000000000000000%	0.0000000000000000%	0.0000000000000000%	0.0000000000000000%	0.0000000000000000%	0.0000000000000000%	0.0000000000000000%	0.0000000000000000%	0.0000000000000000%	0.0000000000000000%	0.0000000000000000%	0.0000000000000000%	0.0229832222477591%	0.0000000000000000%	0.0000000000000000%	0.0000000000000000%	0.0000000000000000%	0.0000000000000000%	0.0000000000000000%	0.0000000000000000%	0.0000000000000000%	0.0000000000000000%	0.0000000000000000%	0.0000000000000000%	0.0000000000000000%	0.0000000000000000%	0.0000000000000000%
OTU1169	0.0000000000000000%	1.8616410020684900%	1.7697081130774500%	0.0000000000000000%	0.8044127786715700%	1.4709262238565800%	0.7354631119282920%	0.0000000000000000%	0.0000000000000000%	0.8733624454148470%	2.3213054470236700%	0.0000000000000000%	0.0000000000000000%	0.8963456676626060%	0.0000000000000000%	0.0000000000000000%	0.8044127786715700%	0.0000000000000000%	0.0000000000000000%	0.0000000000000000%	0.6205470006894970%	0.5975637784417380%	0.0000000000000000%	0.1608825557343140%	0.4136980004596640%	0.0000000000000000%	0.8963456676626060%	1.0572282233969200%	0.0000000000000000%	0.0459664444955183%	0.0000000000000000%	0.0000000000000000%	0.1608825557343140%	0.0459664444955183%	0.0000000000000000%	0.0000000000000000%	0.0000000000000000%	0.0000000000000000%	0.0000000000000000%	0.0000000000000000%	0.0000000000000000%	0.0229832222477591%	0.0000000000000000%	0.0000000000000000%	0.0000000000000000%	0.0000000000000000%	0.0000000000000000%	0.0000000000000000%	0.0000000000000000%
OTU117	0.0000000000000000%	0.0000000000000000%	0.0000000000000000%	0.0000000000000000%	0.0000000000000000%	0.0000000000000000%	0.0000000000000000%	0.0000000000000000%	0.0000000000000000%	0.0000000000000000%	0.0000000000000000%	0.0000000000000000%	0.0000000000000000%	0.0000000000000000%	0.0000000000000000%	0.0229832222477591%	0.0000000000000000%	0.0000000000000000%	0.0000000000000000%	0.0000000000000000%	0.0000000000000000%	0.0000000000000000%	0.0229832222477591%	0.0000000000000000%	0.0000000000000000%	0.0000000000000000%	0.0000000000000000%	0.0000000000000000%	0.0000000000000000%	0.0000000000000000%	0.0000000000000000%	0.0000000000000000%	0.0000000000000000%	0.0000000000000000%	0.0000000000000000%	0.0000000000000000%	0.0229832222477591%	0.0000000000000000%	0.0000000000000000%	0.0000000000000000%	0.0000000000000000%	0.0000000000000000%	0.0000000000000000%	0.0000000000000000%	0.0000000000000000%	0.0000000000000000%	0.0000000000000000%	0.0459664444955183%	0.0000000000000000%
OTU1170	0.0000000000000000%	0.0000000000000000%	0.0000000000000000%	0.0000000000000000%	0.0000000000000000%	0.0000000000000000%	0.0000000000000000%	0.0000000000000000%	0.0000000000000000%	0.0000000000000000%	0.0000000000000000%	0.0000000000000000%	0.0000000000000000%	0.0000000000000000%	0.0000000000000000%	0.0459664444955183%	0.0000000000000000%	0.0000000000000000%	0.0459664444955183%	0.0000000000000000%	0.0000000000000000%	0.0000000000000000%	0.2298322224775910%	0.0000000000000000%	0.0000000000000000%	0.0000000000000000%	0.0000000000000000%	0.0000000000000000%	0.0000000000000000%	0.0000000000000000%	0.0000000000000000%	0.0000000000000000%	0.0000000000000000%	0.0000000000000000%	0.1378993334865550%	0.0000000000000000%	0.0000000000000000%	0.0000000000000000%	0.0000000000000000%	0.0000000000000000%	0.0919328889910365%	0.0000000000000000%	0.0000000000000000%	0.0000000000000000%	0.0000000000000000%	0.0000000000000000%	0.0000000000000000%	0.0000000000000000%	0.0000000000000000%
OTU1171	0.0000000000000000%	0.0000000000000000%	0.0000000000000000%	0.0000000000000000%	0.0000000000000000%	0.0000000000000000%	0.0000000000000000%	0.0459664444955183%	0.0000000000000000%	0.0000000000000000%	0.0000000000000000%	0.0000000000000000%	0.0000000000000000%	0.0000000000000000%	0.0000000000000000%	0.0000000000000000%	0.0000000000000000%	0.0000000000000000%	0.0000000000000000%	0.0000000000000000%	0.0000000000000000%	0.0000000000000000%	0.0689496667432774%	0.0000000000000000%	0.0000000000000000%	0.0229832222477591%	0.0000000000000000%	0.0000000000000000%	0.0229832222477591%	0.0000000000000000%	0.0000000000000000%	0.0000000000000000%	0.0000000000000000%	0.0000000000000000%	0.0919328889910365%	0.0000000000000000%	0.0229832222477591%	0.0000000000000000%	0.2068490002298320%	0.0000000000000000%	0.0000000000000000%	0.0000000000000000%	0.0000000000000000%	0.0000000000000000%	0.0000000000000000%	0.0000000000000000%	0.0000000000000000%	0.1149161112387960%	0.0000000000000000%
OTU1172	0.0000000000000000%	0.0000000000000000%	0.0000000000000000%	0.0459664444955183%	0.0000000000000000%	0.0000000000000000%	0.0000000000000000%	0.1608825557343140%	0.0000000000000000%	0.0000000000000000%	0.0000000000000000%	0.2298322224775910%	0.0229832222477591%	0.0000000000000000%	0.0689496667432774%	1.0342450011491600%	0.0000000000000000%	0.5056308894507010%	0.0689496667432774%	0.1378993334865550%	0.0000000000000000%	0.0000000000000000%	0.4136980004596640%	0.0000000000000000%	0.0000000000000000%	0.6665134451850150%	0.0000000000000000%	0.0000000000000000%	0.3217651114686280%	0.0000000000000000%	0.3677315559641460%	0.5975637784417380%	0.0000000000000000%	0.0000000000000000%	0.5745805561939780%	0.1378993334865550%	0.3447483337163870%	0.5975637784417380%	0.1608825557343140%	0.1838657779820730%	0.2987818892208690%	0.0000000000000000%	0.0000000000000000%	0.0000000000000000%	0.0000000000000000%	0.0000000000000000%	0.1149161112387960%	0.1378993334865550%	0.0000000000000000%
OTU1173	0.0000000000000000%	0.0000000000000000%	0.0000000000000000%	0.0000000000000000%	0.0000000000000000%	0.0000000000000000%	0.0000000000000000%	0.0000000000000000%	0.0000000000000000%	0.0000000000000000%	0.0000000000000000%	0.0000000000000000%	0.0000000000000000%	0.0000000000000000%	0.0000000000000000%	0.0229832222477591%	0.0000000000000000%	0.0000000000000000%	0.0229832222477591%	0.0229832222477591%	0.0000000000000000%	0.0000000000000000%	0.0229832222477591%	0.0000000000000000%	0.0000000000000000%	0.0689496667432774%	0.0000000000000000%	0.0000000000000000%	0.0000000000000000%	0.0000000000000000%	0.0459664444955183%	0.0229832222477591%	0.0000000000000000%	0.0000000000000000%	0.1838657779820730%	0.0000000000000000%	0.0000000000000000%	0.0919328889910365%	0.0229832222477591%	0.0229832222477591%	0.0689496667432774%	0.0000000000000000%	0.0000000000000000%	0.0000000000000000%	0.0000000000000000%	0.0000000000000000%	0.0000000000000000%	0.0000000000000000%	0.0000000000000000%
OTU1174	0.0000000000000000%	0.0000000000000000%	0.0000000000000000%	0.0000000000000000%	0.0000000000000000%	0.0000000000000000%	0.0000000000000000%	0.0000000000000000%	0.0000000000000000%	0.0000000000000000%	0.0000000000000000%	0.0000000000000000%	0.0000000000000000%	0.0000000000000000%	0.0000000000000000%	0.0229832222477591%	0.0000000000000000%	0.0000000000000000%	0.0000000000000000%	0.0000000000000000%	0.0000000000000000%	0.0000000000000000%	0.0459664444955183%	0.0000000000000000%	0.0000000000000000%	0.0000000000000000%	0.0000000000000000%	0.0000000000000000%	0.0459664444955183%	0.0000000000000000%	0.0000000000000000%	0.0000000000000000%	0.0000000000000000%	0.0000000000000000%	0.0000000000000000%	0.0000000000000000%	0.0229832222477591%	0.0229832222477591%	0.0000000000000000%	0.1149161112387960%	0.0000000000000000%	0.0000000000000000%	0.0000000000000000%	0.0000000000000000%	0.0000000000000000%	0.0000000000000000%	0.0459664444955183%	0.0000000000000000%	0.0000000000000000%
OTU1175	0.0000000000000000%	0.0000000000000000%	0.0000000000000000%	0.0000000000000000%	0.0000000000000000%	0.0000000000000000%	0.0919328889910365%	0.0000000000000000%	0.0000000000000000%	0.0000000000000000%	0.0000000000000000%	0.0000000000000000%	0.0000000000000000%	0.0459664444955183%	0.0000000000000000%	0.0000000000000000%	0.0459664444955183%	0.0000000000000000%	0.0000000000000000%	0.0000000000000000%	0.0229832222477591%	0.0000000000000000%	0.0000000000000000%	0.1608825557343140%	0.1608825557343140%	0.0000000000000000%	0.0229832222477591%	0.0459664444955183%	0.0000000000000000%	0.1149161112387960%	0.0000000000000000%	0.0000000000000000%	0.0000000000000000%	0.1838657779820730%	0.0000000000000000%	0.0000000000000000%	0.0000000000000000%	0.0000000000000000%	0.0000000000000000%	0.0000000000000000%	0.0000000000000000%	0.0000000000000000%	0.0000000000000000%	0.0000000000000000%	0.0000000000000000%	0.0000000000000000%	0.0000000000000000%	0.0000000000000000%	0.0000000000000000%
OTU1176	0.0000000000000000%	0.0000000000000000%	0.0000000000000000%	0.0000000000000000%	0.0000000000000000%	0.0000000000000000%	0.0459664444955183%	0.0000000000000000%	0.0000000000000000%	0.0000000000000000%	0.0000000000000000%	0.0000000000000000%	0.0000000000000000%	0.0000000000000000%	0.0000000000000000%	0.0000000000000000%	0.0229832222477591%	0.0000000000000000%	0.0000000000000000%	0.0000000000000000%	0.0459664444955183%	0.0229832222477591%	0.0000000000000000%	0.0919328889910365%	0.0229832222477591%	0.0000000000000000%	0.0000000000000000%	0.0459664444955183%	0.0000000000000000%	0.0229832222477591%	0.0000000000000000%	0.0000000000000000%	0.0229832222477591%	0.0229832222477591%	0.0000000000000000%	0.0000000000000000%	0.0000000000000000%	0.0000000000000000%	0.0000000000000000%	0.0000000000000000%	0.0000000000000000%	0.0000000000000000%	0.0000000000000000%	0.0000000000000000%	0.0000000000000000%	0.0000000000000000%	0.0000000000000000%	0.0000000000000000%	0.0000000000000000%
OTU1177	0.0229832222477591%	0.0000000000000000%	0.0689496667432774%	0.0000000000000000%	0.0000000000000000%	0.0000000000000000%	0.0000000000000000%	0.0000000000000000%	0.0000000000000000%	0.0000000000000000%	0.0000000000000000%	0.0000000000000000%	0.0000000000000000%	0.0459664444955183%	0.0000000000000000%	0.0000000000000000%	0.0229832222477591%	0.0000000000000000%	0.0000000000000000%	0.0000000000000000%	0.0000000000000000%	0.0000000000000000%	0.0000000000000000%	0.0229832222477591%	0.0229832222477591%	0.0000000000000000%	0.0229832222477591%	0.0000000000000000%	0.0000000000000000%	0.2757986669731100%	0.0000000000000000%	0.0000000000000000%	0.1149161112387960%	0.1378993334865550%	0.0000000000000000%	0.0000000000000000%	0.0000000000000000%	0.0000000000000000%	0.0000000000000000%	0.0000000000000000%	0.0000000000000000%	0.0000000000000000%	0.0000000000000000%	0.0000000000000000%	0.0000000000000000%	0.0000000000000000%	0.0000000000000000%	0.0000000000000000%	0.0000000000000000%
OTU1178	0.0000000000000000%	0.0000000000000000%	0.0689496667432774%	0.0000000000000000%	0.0689496667432774%	0.1378993334865550%	0.0229832222477591%	0.0000000000000000%	0.0000000000000000%	0.0000000000000000%	0.0000000000000000%	0.0000000000000000%	0.0000000000000000%	0.0459664444955183%	0.0000000000000000%	0.0000000000000000%	0.0000000000000000%	0.0000000000000000%	0.0000000000000000%	0.0000000000000000%	0.0000000000000000%	0.0000000000000000%	0.0000000000000000%	0.0689496667432774%	0.0689496667432774%	0.0000000000000000%	0.0000000000000000%	0.0000000000000000%	0.0000000000000000%	0.0919328889910365%	0.0000000000000000%	0.0000000000000000%	0.2068490002298320%	0.1838657779820730%	0.0000000000000000%	0.0000000000000000%	0.0000000000000000%	0.0000000000000000%	0.0000000000000000%	0.0000000000000000%	0.0000000000000000%	0.0000000000000000%	0.0000000000000000%	0.0000000000000000%	0.0000000000000000%	0.0000000000000000%	0.0000000000000000%	0.0000000000000000%	0.0000000000000000%
OTU1179	0.0000000000000000%	0.0000000000000000%	0.0000000000000000%	0.0000000000000000%	0.0000000000000000%	0.0000000000000000%	0.4596644449551830%	0.0000000000000000%	0.0000000000000000%	0.3677315559641460%	0.0000000000000000%	0.0000000000000000%	0.0000000000000000%	0.3217651114686280%	0.0000000000000000%	0.0000000000000000%	0.3447483337163870%	0.0000000000000000%	0.0000000000000000%	0.0000000000000000%	0.6435302229372560%	0.4136980004596640%	0.0000000000000000%	0.2298322224775910%	0.2757986669731100%	0.0000000000000000%	0.4136980004596640%	0.4366812227074240%	0.0000000000000000%	0.0000000000000000%	0.0000000000000000%	0.0000000000000000%	0.1838657779820730%	0.0000000000000000%	0.0000000000000000%	0.0000000000000000%	0.0000000000000000%	0.0000000000000000%	0.0000000000000000%	0.0000000000000000%	0.0000000000000000%	0.0000000000000000%	0.0000000000000000%	0.0000000000000000%	0.0000000000000000%	0.0000000000000000%	0.0000000000000000%	0.0000000000000000%	0.0000000000000000%
OTU118	0.0000000000000000%	0.0000000000000000%	0.0000000000000000%	0.0000000000000000%	0.0000000000000000%	0.0000000000000000%	0.0000000000000000%	0.0000000000000000%	0.0000000000000000%	0.0000000000000000%	0.0000000000000000%	0.0000000000000000%	0.0000000000000000%	0.0000000000000000%	0.0000000000000000%	0.0000000000000000%	0.0000000000000000%	0.0000000000000000%	0.0000000000000000%	0.0229832222477591%	0.0000000000000000%	0.0000000000000000%	0.0689496667432774%	0.0000000000000000%	0.0000000000000000%	0.0229832222477591%	0.0000000000000000%	0.0000000000000000%	0.0919328889910365%	0.0000000000000000%	0.0919328889910365%	0.0229832222477591%	0.0000000000000000%	0.0000000000000000%	0.0000000000000000%	0.1149161112387960%	0.0459664444955183%	0.0229832222477591%	0.0000000000000000%	0.0459664444955183%	0.0000000000000000%	0.0000000000000000%	0.0000000000000000%	0.0000000000000000%	0.0000000000000000%	0.0000000000000000%	0.0000000000000000%	0.0689496667432774%	0.0000000000000000%
OTU1180	0.0000000000000000%	0.0000000000000000%	0.0000000000000000%	0.0000000000000000%	0.0000000000000000%	0.0000000000000000%	0.0000000000000000%	0.0000000000000000%	0.0000000000000000%	0.0000000000000000%	0.0000000000000000%	0.0000000000000000%	0.0000000000000000%	0.0000000000000000%	0.0000000000000000%	0.0000000000000000%	0.0000000000000000%	0.0000000000000000%	0.0000000000000000%	0.0000000000000000%	0.0000000000000000%	0.0000000000000000%	0.5745805561939780%	0.0000000000000000%	0.0000000000000000%	0.0000000000000000%	0.0000000000000000%	0.0000000000000000%	0.2298322224775910%	0.0000000000000000%	0.2528154447253500%	0.3677315559641460%	0.0000000000000000%	0.0000000000000000%	0.0000000000000000%	0.0000000000000000%	0.0000000000000000%	0.0000000000000000%	0.0000000000000000%	0.0000000000000000%	0.0000000000000000%	0.0000000000000000%	0.0000000000000000%	0.0000000000000000%	0.0000000000000000%	0.0000000000000000%	0.0000000000000000%	0.0459664444955183%	0.0000000000000000%
OTU1181	0.0000000000000000%	0.0000000000000000%	0.0000000000000000%	0.0000000000000000%	0.0000000000000000%	0.0000000000000000%	0.0000000000000000%	0.0000000000000000%	0.0000000000000000%	0.0000000000000000%	0.0000000000000000%	0.0000000000000000%	0.0000000000000000%	0.0000000000000000%	0.0000000000000000%	0.0000000000000000%	0.0000000000000000%	0.0000000000000000%	0.0000000000000000%	0.0000000000000000%	0.0000000000000000%	0.0000000000000000%	0.0000000000000000%	0.0000000000000000%	0.0000000000000000%	0.0000000000000000%	0.0000000000000000%	0.0000000000000000%	0.0919328889910365%	0.0000000000000000%	0.0000000000000000%	0.2757986669731100%	0.0000000000000000%	0.0000000000000000%	0.0000000000000000%	0.0000000000000000%	0.0000000000000000%	0.0000000000000000%	0.0000000000000000%	0.0000000000000000%	0.0000000000000000%	0.0000000000000000%	0.0000000000000000%	0.0000000000000000%	0.0000000000000000%	0.0000000000000000%	0.0000000000000000%	0.0000000000000000%	0.0000000000000000%
OTU1182	0.0000000000000000%	0.0000000000000000%	0.0000000000000000%	0.0000000000000000%	0.0000000000000000%	0.0000000000000000%	0.0000000000000000%	0.0000000000000000%	0.0000000000000000%	0.0000000000000000%	0.0000000000000000%	0.0000000000000000%	0.0000000000000000%	0.0000000000000000%	0.0000000000000000%	0.0689496667432774%	0.0000000000000000%	0.0000000000000000%	0.0000000000000000%	0.0459664444955183%	0.0000000000000000%	0.0000000000000000%	0.0000000000000000%	0.0000000000000000%	0.0000000000000000%	0.0229832222477591%	0.0000000000000000%	0.0000000000000000%	0.0919328889910365%	0.0000000000000000%	0.0000000000000000%	0.1378993334865550%	0.0000000000000000%	0.0000000000000000%	0.0459664444955183%	0.0000000000000000%	0.0000000000000000%	0.0000000000000000%	0.0000000000000000%	0.0000000000000000%	0.0689496667432774%	0.0000000000000000%	0.0000000000000000%	0.0000000000000000%	0.0000000000000000%	0.0000000000000000%	0.0000000000000000%	0.0000000000000000%	0.0000000000000000%
OTU1183	0.0000000000000000%	0.0000000000000000%	0.0000000000000000%	0.0000000000000000%	0.0229832222477591%	0.0000000000000000%	0.0000000000000000%	0.0000000000000000%	0.0000000000000000%	0.0229832222477591%	0.0229832222477591%	0.0000000000000000%	0.0000000000000000%	0.0000000000000000%	0.0000000000000000%	0.0000000000000000%	0.0000000000000000%	0.0000000000000000%	0.0000000000000000%	0.0000000000000000%	0.0000000000000000%	0.0459664444955183%	0.0000000000000000%	0.0000000000000000%	0.0000000000000000%	0.0000000000000000%	0.0459664444955183%	0.0000000000000000%	0.0000000000000000%	0.1608825557343140%	0.0000000000000000%	0.0000000000000000%	0.0229832222477591%	0.0689496667432774%	0.0000000000000000%	0.0000000000000000%	0.0000000000000000%	0.0000000000000000%	0.0000000000000000%	0.0000000000000000%	0.0000000000000000%	0.0000000000000000%	0.0000000000000000%	0.0000000000000000%	0.0000000000000000%	0.0000000000000000%	0.0000000000000000%	0.0000000000000000%	0.0000000000000000%
OTU1184	0.0000000000000000%	0.0000000000000000%	0.0000000000000000%	0.0000000000000000%	0.0000000000000000%	0.0000000000000000%	0.0000000000000000%	0.0000000000000000%	0.0000000000000000%	0.0000000000000000%	0.0000000000000000%	0.0229832222477591%	0.0000000000000000%	0.0000000000000000%	0.0000000000000000%	0.0000000000000000%	0.0000000000000000%	0.0000000000000000%	0.0000000000000000%	0.0459664444955183%	0.0000000000000000%	0.0000000000000000%	0.0000000000000000%	0.0000000000000000%	0.0000000000000000%	0.0000000000000000%	0.0000000000000000%	0.0000000000000000%	0.0000000000000000%	0.0000000000000000%	0.0459664444955183%	0.0000000000000000%	0.0000000000000000%	0.0000000000000000%	0.0000000000000000%	0.0229832222477591%	0.0459664444955183%	0.0229832222477591%	0.0000000000000000%	0.0000000000000000%	0.0000000000000000%	0.0000000000000000%	0.0000000000000000%	0.0000000000000000%	0.0000000000000000%	0.0000000000000000%	0.0229832222477591%	0.0229832222477591%	0.0000000000000000%
OTU1185	0.0000000000000000%	0.0000000000000000%	0.0000000000000000%	0.0000000000000000%	0.0000000000000000%	0.0000000000000000%	0.0000000000000000%	0.0000000000000000%	0.0000000000000000%	0.0000000000000000%	0.0000000000000000%	0.0000000000000000%	0.0000000000000000%	0.0000000000000000%	0.0000000000000000%	0.0000000000000000%	0.0000000000000000%	0.0000000000000000%	0.0000000000000000%	0.0000000000000000%	0.0000000000000000%	0.0000000000000000%	0.0000000000000000%	0.0000000000000000%	0.0000000000000000%	0.0000000000000000%	0.0000000000000000%	0.0000000000000000%	0.0689496667432774%	0.0000000000000000%	0.5286141116984600%	0.0000000000000000%	0.0000000000000000%	0.0000000000000000%	0.0000000000000000%	0.0000000000000000%	0.0000000000000000%	0.0689496667432774%	0.0229832222477591%	0.0000000000000000%	0.0000000000000000%	0.0000000000000000%	0.0000000000000000%	0.0000000000000000%	0.0000000000000000%	0.0000000000000000%	0.0000000000000000%	0.0000000000000000%	0.0000000000000000%
OTU1186	0.0000000000000000%	0.0000000000000000%	0.0000000000000000%	0.0000000000000000%	0.0000000000000000%	0.0000000000000000%	0.0000000000000000%	0.0000000000000000%	0.0000000000000000%	0.0000000000000000%	0.0000000000000000%	0.0000000000000000%	0.0459664444955183%	0.0000000000000000%	0.0000000000000000%	0.0000000000000000%	0.0000000000000000%	0.0000000000000000%	0.0000000000000000%	0.0000000000000000%	0.0000000000000000%	0.0000000000000000%	0.0000000000000000%	0.0000000000000000%	0.0000000000000000%	0.0000000000000000%	0.0000000000000000%	0.0000000000000000%	0.0000000000000000%	0.0000000000000000%	0.0229832222477591%	0.0000000000000000%	0.0000000000000000%	0.0000000000000000%	0.0459664444955183%	0.0000000000000000%	0.0000000000000000%	0.0000000000000000%	0.0919328889910365%	0.0000000000000000%	0.0000000000000000%	0.0000000000000000%	0.0000000000000000%	0.0000000000000000%	0.0000000000000000%	0.0000000000000000%	0.0000000000000000%	0.0000000000000000%	0.0000000000000000%
OTU1187	0.0000000000000000%	0.0000000000000000%	0.0000000000000000%	0.0000000000000000%	0.0000000000000000%	0.0000000000000000%	0.0000000000000000%	0.0689496667432774%	0.0000000000000000%	0.0000000000000000%	0.0000000000000000%	0.0000000000000000%	0.0000000000000000%	0.0000000000000000%	0.0000000000000000%	0.0000000000000000%	0.0000000000000000%	0.0000000000000000%	0.0000000000000000%	0.5286141116984600%	0.0000000000000000%	0.0000000000000000%	0.0000000000000000%	0.0000000000000000%	0.0000000000000000%	0.0459664444955183%	0.0000000000000000%	0.0000000000000000%	0.0229832222477591%	0.0000000000000000%	0.0000000000000000%	0.2757986669731100%	0.0000000000000000%	0.0000000000000000%	0.2757986669731100%	0.0000000000000000%	0.0000000000000000%	0.0000000000000000%	0.0000000000000000%	0.0000000000000000%	0.0000000000000000%	0.0000000000000000%	0.0000000000000000%	0.0000000000000000%	0.0000000000000000%	0.0000000000000000%	0.0000000000000000%	0.0000000000000000%	0.0000000000000000%
OTU1188	0.0000000000000000%	0.0000000000000000%	0.0000000000000000%	0.0000000000000000%	0.0000000000000000%	0.0000000000000000%	0.0000000000000000%	0.0000000000000000%	0.0000000000000000%	0.0000000000000000%	0.0000000000000000%	0.0000000000000000%	0.0000000000000000%	0.0000000000000000%	0.0000000000000000%	0.0000000000000000%	0.0000000000000000%	0.0000000000000000%	0.0000000000000000%	0.0000000000000000%	0.0000000000000000%	0.0000000000000000%	0.0229832222477591%	0.0000000000000000%	0.0000000000000000%	0.0000000000000000%	0.0000000000000000%	0.0000000000000000%	0.0000000000000000%	0.0000000000000000%	0.0000000000000000%	0.0000000000000000%	0.0000000000000000%	0.0000000000000000%	0.0000000000000000%	0.0229832222477591%	0.3907147782119050%	0.0000000000000000%	0.0000000000000000%	0.0000000000000000%	0.0000000000000000%	0.0000000000000000%	0.0000000000000000%	0.0000000000000000%	0.0000000000000000%	0.0000000000000000%	0.0000000000000000%	0.0000000000000000%	0.0000000000000000%
OTU1189	0.0000000000000000%	0.0000000000000000%	0.0000000000000000%	0.0000000000000000%	0.0000000000000000%	0.0000000000000000%	0.0000000000000000%	0.0000000000000000%	0.0000000000000000%	0.0000000000000000%	0.0000000000000000%	0.0000000000000000%	0.0000000000000000%	0.0000000000000000%	0.0000000000000000%	0.0000000000000000%	0.0000000000000000%	0.0000000000000000%	0.0000000000000000%	0.0000000000000000%	0.0000000000000000%	0.0000000000000000%	0.0000000000000000%	0.6205470006894970%	0.5056308894507010%	0.0000000000000000%	0.0000000000000000%	0.0000000000000000%	0.0000000000000000%	0.2757986669731100%	0.0000000000000000%	0.0000000000000000%	0.5745805561939780%	0.2757986669731100%	0.0000000000000000%	0.0000000000000000%	0.0000000000000000%	0.0000000000000000%	0.0000000000000000%	0.0000000000000000%	0.0000000000000000%	0.0000000000000000%	0.0000000000000000%	0.0000000000000000%	0.0000000000000000%	0.0000000000000000%	0.0000000000000000%	0.0000000000000000%	0.0000000000000000%
OTU119	0.0000000000000000%	0.0000000000000000%	0.0000000000000000%	0.0459664444955183%	0.0000000000000000%	0.0000000000000000%	0.0000000000000000%	0.0919328889910365%	0.0000000000000000%	0.0000000000000000%	0.0000000000000000%	0.0000000000000000%	0.0000000000000000%	0.0000000000000000%	0.0229832222477591%	0.0459664444955183%	0.0000000000000000%	0.0919328889910365%	0.0229832222477591%	0.0229832222477591%	0.0000000000000000%	0.0000000000000000%	0.0459664444955183%	0.0000000000000000%	0.0000000000000000%	0.0229832222477591%	0.0000000000000000%	0.0000000000000000%	0.0229832222477591%	0.0000000000000000%	0.0459664444955183%	0.0689496667432774%	0.0000000000000000%	0.0000000000000000%	0.0229832222477591%	0.0689496667432774%	0.1838657779820730%	0.0229832222477591%	0.0229832222477591%	0.0000000000000000%	0.0000000000000000%	0.0000000000000000%	0.0000000000000000%	0.0000000000000000%	0.0000000000000000%	0.0000000000000000%	0.2528154447253500%	0.0459664444955183%	0.0000000000000000%
OTU1190	0.0000000000000000%	0.0000000000000000%	0.0000000000000000%	0.0000000000000000%	0.0000000000000000%	0.0000000000000000%	0.0000000000000000%	0.0000000000000000%	0.0459664444955183%	0.0000000000000000%	0.0000000000000000%	0.0000000000000000%	0.0000000000000000%	0.0000000000000000%	0.0459664444955183%	0.0000000000000000%	0.0000000000000000%	0.0229832222477591%	0.0000000000000000%	0.0919328889910365%	0.0000000000000000%	0.0000000000000000%	0.0000000000000000%	0.0000000000000000%	0.0000000000000000%	0.0000000000000000%	0.0000000000000000%	0.0000000000000000%	0.0000000000000000%	0.0000000000000000%	0.0000000000000000%	0.0000000000000000%	0.0000000000000000%	0.0000000000000000%	0.0000000000000000%	0.0000000000000000%	0.0000000000000000%	0.0000000000000000%	0.0000000000000000%	0.0000000000000000%	0.0000000000000000%	0.0000000000000000%	0.0000000000000000%	0.0000000000000000%	0.0000000000000000%	0.0000000000000000%	0.0229832222477591%	0.0000000000000000%	0.0000000000000000%
OTU1191	0.0229832222477591%	0.0000000000000000%	0.0000000000000000%	0.0000000000000000%	0.0000000000000000%	0.0000000000000000%	0.0000000000000000%	0.0000000000000000%	0.0000000000000000%	0.0000000000000000%	0.0000000000000000%	0.0000000000000000%	0.0000000000000000%	0.0000000000000000%	0.0000000000000000%	0.0000000000000000%	0.0000000000000000%	0.0000000000000000%	0.0000000000000000%	0.0000000000000000%	0.0000000000000000%	0.0000000000000000%	0.0000000000000000%	0.0000000000000000%	0.0000000000000000%	0.0000000000000000%	0.0000000000000000%	0.0000000000000000%	0.0000000000000000%	0.0000000000000000%	0.0000000000000000%	0.0000000000000000%	0.0000000000000000%	0.0000000000000000%	0.0000000000000000%	0.0000000000000000%	0.0000000000000000%	0.0000000000000000%	0.0000000000000000%	0.0000000000000000%	0.0000000000000000%	0.0689496667432774%	0.0000000000000000%	0.0000000000000000%	0.0229832222477591%	0.0000000000000000%	0.0000000000000000%	0.0000000000000000%	0.0000000000000000%
OTU1193	0.0000000000000000%	0.0000000000000000%	0.0000000000000000%	0.0000000000000000%	0.0000000000000000%	0.0000000000000000%	0.0000000000000000%	0.0000000000000000%	0.0000000000000000%	0.0000000000000000%	0.0000000000000000%	0.0000000000000000%	0.0000000000000000%	0.0000000000000000%	0.0000000000000000%	0.0000000000000000%	0.0000000000000000%	0.0000000000000000%	0.0000000000000000%	0.0689496667432774%	0.0000000000000000%	0.0000000000000000%	0.0000000000000000%	0.0000000000000000%	0.0000000000000000%	0.0000000000000000%	0.0000000000000000%	0.0000000000000000%	0.0000000000000000%	0.0000000000000000%	0.0000000000000000%	0.0000000000000000%	0.0000000000000000%	0.0000000000000000%	0.0459664444955183%	0.0000000000000000%	0.0000000000000000%	0.0000000000000000%	0.0000000000000000%	0.0000000000000000%	0.2068490002298320%	0.0000000000000000%	0.0000000000000000%	0.0000000000000000%	0.0000000000000000%	0.0000000000000000%	0.0229832222477591%	0.0000000000000000%	0.0000000000000000%
OTU1194	0.0000000000000000%	0.0000000000000000%	0.0000000000000000%	0.0000000000000000%	0.0000000000000000%	0.0000000000000000%	0.0000000000000000%	0.0000000000000000%	0.0000000000000000%	0.0000000000000000%	0.0000000000000000%	0.0000000000000000%	0.0000000000000000%	0.0229832222477591%	0.0000000000000000%	0.0000000000000000%	0.0000000000000000%	0.0000000000000000%	0.0000000000000000%	0.0000000000000000%	0.0000000000000000%	0.0000000000000000%	0.0000000000000000%	0.0000000000000000%	0.0000000000000000%	0.0000000000000000%	0.0000000000000000%	0.0000000000000000%	0.0000000000000000%	0.0000000000000000%	0.0000000000000000%	0.0000000000000000%	0.0000000000000000%	0.0000000000000000%	0.0000000000000000%	0.0000000000000000%	0.0000000000000000%	0.0000000000000000%	0.0000000000000000%	0.0000000000000000%	0.0000000000000000%	0.3907147782119050%	0.1378993334865550%	0.4136980004596640%	0.0000000000000000%	0.0689496667432774%	0.0000000000000000%	0.0000000000000000%	0.1838657779820730%
OTU1195	0.0000000000000000%	0.0000000000000000%	0.0000000000000000%	0.0000000000000000%	0.0000000000000000%	0.0000000000000000%	0.0000000000000000%	0.0000000000000000%	0.0000000000000000%	0.0000000000000000%	0.0000000000000000%	0.1378993334865550%	0.0000000000000000%	0.0000000000000000%	0.0000000000000000%	0.0000000000000000%	0.0000000000000000%	0.0000000000000000%	0.0000000000000000%	0.0000000000000000%	0.0000000000000000%	0.0000000000000000%	0.0000000000000000%	0.0000000000000000%	0.0000000000000000%	0.0229832222477591%	0.0000000000000000%	0.0000000000000000%	0.1149161112387960%	0.0000000000000000%	0.0000000000000000%	0.0000000000000000%	0.0000000000000000%	0.0000000000000000%	0.0000000000000000%	0.0459664444955183%	0.0000000000000000%	0.0000000000000000%	0.0000000000000000%	0.0000000000000000%	0.0000000000000000%	0.0000000000000000%	0.0000000000000000%	0.0000000000000000%	0.0000000000000000%	0.0000000000000000%	0.0000000000000000%	0.0000000000000000%	0.0000000000000000%
OTU1196	0.0000000000000000%	0.0000000000000000%	0.0000000000000000%	0.0000000000000000%	0.0229832222477591%	0.0000000000000000%	0.0000000000000000%	0.0000000000000000%	0.0000000000000000%	0.0000000000000000%	0.0689496667432774%	0.0000000000000000%	0.0000000000000000%	0.0000000000000000%	0.0000000000000000%	0.0000000000000000%	0.0000000000000000%	0.0000000000000000%	0.0000000000000000%	0.0000000000000000%	0.0000000000000000%	0.0000000000000000%	0.0000000000000000%	0.0000000000000000%	0.0000000000000000%	0.0000000000000000%	0.0000000000000000%	0.0000000000000000%	0.0000000000000000%	0.0000000000000000%	0.0000000000000000%	0.0000000000000000%	0.0000000000000000%	0.0000000000000000%	0.0000000000000000%	0.0000000000000000%	0.0000000000000000%	0.0000000000000000%	0.0000000000000000%	0.0000000000000000%	0.0000000000000000%	0.0000000000000000%	0.0919328889910365%	0.0000000000000000%	0.0000000000000000%	0.0000000000000000%	0.0000000000000000%	0.0000000000000000%	1.4709262238565800%
OTU1197	0.0000000000000000%	0.0000000000000000%	0.0000000000000000%	0.0000000000000000%	0.0000000000000000%	0.0000000000000000%	0.0000000000000000%	0.0000000000000000%	0.0000000000000000%	0.0000000000000000%	0.0000000000000000%	0.0000000000000000%	0.0000000000000000%	0.0000000000000000%	0.0000000000000000%	0.0000000000000000%	0.0000000000000000%	0.0000000000000000%	0.0000000000000000%	0.0000000000000000%	0.0000000000000000%	0.0000000000000000%	0.0000000000000000%	0.0000000000000000%	0.0000000000000000%	0.0000000000000000%	0.0000000000000000%	0.0000000000000000%	0.0000000000000000%	0.0000000000000000%	0.0000000000000000%	0.0000000000000000%	0.0229832222477591%	0.0000000000000000%	0.0000000000000000%	0.0000000000000000%	0.0000000000000000%	0.0000000000000000%	0.0000000000000000%	0.0000000000000000%	0.0000000000000000%	0.0689496667432774%	0.1838657779820730%	0.0689496667432774%	0.0229832222477591%	0.0229832222477591%	0.0000000000000000%	0.0000000000000000%	0.0459664444955183%
OTU1198	0.0000000000000000%	0.0000000000000000%	0.0000000000000000%	0.0000000000000000%	0.0000000000000000%	0.0000000000000000%	0.0000000000000000%	0.0000000000000000%	0.0000000000000000%	0.0000000000000000%	0.0000000000000000%	0.0000000000000000%	0.0000000000000000%	0.0000000000000000%	0.0000000000000000%	0.0000000000000000%	0.0000000000000000%	0.0000000000000000%	0.0000000000000000%	0.0000000000000000%	0.0000000000000000%	0.0000000000000000%	0.0000000000000000%	0.0000000000000000%	0.0000000000000000%	0.0000000000000000%	0.0000000000000000%	0.0000000000000000%	0.0000000000000000%	0.0000000000000000%	0.0000000000000000%	0.0000000000000000%	0.0000000000000000%	0.0000000000000000%	0.0000000000000000%	0.0000000000000000%	0.0000000000000000%	0.0000000000000000%	0.0000000000000000%	0.0000000000000000%	0.0000000000000000%	0.0229832222477591%	0.0229832222477591%	0.0919328889910365%	0.0000000000000000%	0.4136980004596640%	0.0000000000000000%	0.0000000000000000%	0.0000000000000000%
OTU1199	0.0000000000000000%	0.0000000000000000%	0.0000000000000000%	0.0000000000000000%	0.0000000000000000%	0.0000000000000000%	5.3780740059756400%	0.0000000000000000%	0.0000000000000000%	6.6651344518501500%	0.0000000000000000%	0.0000000000000000%	0.0000000000000000%	5.5849230062054700%	0.0000000000000000%	0.0000000000000000%	5.4700068949666700%	0.0000000000000000%	0.0000000000000000%	0.0000000000000000%	6.1595035623994500%	5.9296713399218600%	0.0000000000000000%	1.4709262238565800%	1.6547920018386600%	0.0000000000000000%	5.6079062284532300%	6.0905538956561700%	0.0000000000000000%	2.9878188922086900%	0.0000000000000000%	0.0000000000000000%	1.5398758905998600%	2.2293725580326400%	0.0000000000000000%	0.0000000000000000%	0.0000000000000000%	0.0000000000000000%	0.0000000000000000%	0.0000000000000000%	0.0000000000000000%	0.0229832222477591%	0.0000000000000000%	0.0000000000000000%	0.0229832222477591%	0.0000000000000000%	0.0000000000000000%	0.0000000000000000%	0.0000000000000000%
OTU12	0.0459664444955183%	0.0000000000000000%	0.0000000000000000%	0.0000000000000000%	0.0000000000000000%	0.0000000000000000%	0.0000000000000000%	0.0000000000000000%	0.0000000000000000%	0.0000000000000000%	0.0000000000000000%	0.0000000000000000%	0.0229832222477591%	0.0229832222477591%	0.0000000000000000%	0.0000000000000000%	0.0000000000000000%	0.0000000000000000%	0.0000000000000000%	0.0000000000000000%	0.0000000000000000%	0.0000000000000000%	0.0000000000000000%	0.0000000000000000%	0.0000000000000000%	0.0000000000000000%	0.0000000000000000%	0.0000000000000000%	0.0000000000000000%	0.0000000000000000%	0.0000000000000000%	0.0000000000000000%	0.0000000000000000%	0.0000000000000000%	0.0000000000000000%	0.0000000000000000%	0.0229832222477591%	0.0000000000000000%	0.0000000000000000%	0.0000000000000000%	0.0000000000000000%	0.0000000000000000%	0.0000000000000000%	0.0229832222477591%	0.0000000000000000%	0.0000000000000000%	0.0000000000000000%	0.0000000000000000%	0.0000000000000000%
OTU120	0.0000000000000000%	0.0000000000000000%	0.0000000000000000%	0.0000000000000000%	0.0000000000000000%	0.0000000000000000%	0.0000000000000000%	0.0000000000000000%	0.0000000000000000%	0.0000000000000000%	0.0000000000000000%	0.0000000000000000%	0.0000000000000000%	0.0000000000000000%	0.0000000000000000%	0.0000000000000000%	0.0000000000000000%	0.0000000000000000%	0.0000000000000000%	0.0000000000000000%	0.0000000000000000%	0.0000000000000000%	0.0000000000000000%	0.0000000000000000%	0.0000000000000000%	0.0000000000000000%	0.0000000000000000%	0.0000000000000000%	0.0000000000000000%	0.0000000000000000%	0.0000000000000000%	0.0000000000000000%	0.0000000000000000%	0.0000000000000000%	0.0000000000000000%	0.0000000000000000%	0.0000000000000000%	0.0000000000000000%	0.0000000000000000%	0.0000000000000000%	0.0000000000000000%	0.0000000000000000%	0.8733624454148470%	0.1838657779820730%	0.0000000000000000%	0.4366812227074240%	0.0000000000000000%	0.0000000000000000%	0.1378993334865550%
OTU1200	0.0000000000000000%	0.0000000000000000%	0.0000000000000000%	0.0000000000000000%	0.0000000000000000%	0.0000000000000000%	0.0000000000000000%	0.0000000000000000%	0.0000000000000000%	0.0000000000000000%	0.0000000000000000%	0.0000000000000000%	0.0000000000000000%	0.0000000000000000%	0.0000000000000000%	0.0000000000000000%	0.0000000000000000%	0.0000000000000000%	0.0000000000000000%	0.0000000000000000%	0.0000000000000000%	0.0000000000000000%	0.0000000000000000%	0.0000000000000000%	0.0000000000000000%	0.0000000000000000%	0.0000000000000000%	0.0000000000000000%	0.0000000000000000%	0.0000000000000000%	0.0000000000000000%	0.0000000000000000%	0.0000000000000000%	0.0000000000000000%	0.0000000000000000%	0.0000000000000000%	0.0000000000000000%	0.0000000000000000%	0.0000000000000000%	0.0000000000000000%	0.0000000000000000%	0.0000000000000000%	0.4596644449551830%	0.0459664444955183%	0.0000000000000000%	0.0229832222477591%	0.0000000000000000%	0.0000000000000000%	0.0229832222477591%
OTU1201	0.0000000000000000%	0.0000000000000000%	0.0000000000000000%	0.0000000000000000%	0.0000000000000000%	0.0000000000000000%	0.0000000000000000%	0.0000000000000000%	0.0000000000000000%	0.0000000000000000%	0.0000000000000000%	0.0000000000000000%	0.0000000000000000%	0.0000000000000000%	0.0000000000000000%	0.0000000000000000%	0.0000000000000000%	0.0000000000000000%	0.0000000000000000%	0.0000000000000000%	0.0000000000000000%	0.0000000000000000%	0.0000000000000000%	0.0000000000000000%	0.0000000000000000%	0.0000000000000000%	0.0000000000000000%	0.0000000000000000%	0.0000000000000000%	0.0000000000000000%	0.0000000000000000%	0.0000000000000000%	0.0000000000000000%	0.0000000000000000%	0.0000000000000000%	0.0000000000000000%	0.0000000000000000%	0.0000000000000000%	0.0000000000000000%	0.0000000000000000%	0.0000000000000000%	0.0229832222477591%	0.1149161112387960%	0.2298322224775910%	0.0000000000000000%	0.1378993334865550%	0.0000000000000000%	0.0000000000000000%	0.1608825557343140%
OTU1202	0.0000000000000000%	0.0000000000000000%	0.0000000000000000%	0.0000000000000000%	0.0000000000000000%	0.0000000000000000%	0.0000000000000000%	0.0000000000000000%	0.0000000000000000%	0.0000000000000000%	0.0000000000000000%	0.0000000000000000%	0.0000000000000000%	0.0000000000000000%	0.0000000000000000%	0.0000000000000000%	0.0000000000000000%	0.0000000000000000%	0.0000000000000000%	0.0000000000000000%	0.0000000000000000%	0.0000000000000000%	0.0000000000000000%	0.0000000000000000%	0.0000000000000000%	0.0000000000000000%	0.0000000000000000%	0.0000000000000000%	0.0000000000000000%	0.0000000000000000%	0.0000000000000000%	0.0000000000000000%	0.0000000000000000%	0.0000000000000000%	0.0000000000000000%	0.0000000000000000%	0.0000000000000000%	0.0000000000000000%	0.0000000000000000%	0.0000000000000000%	0.0000000000000000%	0.0000000000000000%	0.1838657779820730%	0.0000000000000000%	0.0000000000000000%	0.0919328889910365%	0.0000000000000000%	0.0000000000000000%	0.0000000000000000%
OTU1203	0.0000000000000000%	0.0000000000000000%	0.0000000000000000%	0.0000000000000000%	0.0000000000000000%	0.0000000000000000%	0.0000000000000000%	0.0000000000000000%	0.0000000000000000%	0.0000000000000000%	0.0000000000000000%	0.0000000000000000%	0.0000000000000000%	0.0000000000000000%	0.0000000000000000%	0.0000000000000000%	0.0000000000000000%	0.0000000000000000%	0.0000000000000000%	0.0000000000000000%	0.0000000000000000%	0.0000000000000000%	0.0000000000000000%	0.0000000000000000%	0.0000000000000000%	0.0000000000000000%	0.0000000000000000%	0.0000000000000000%	0.0000000000000000%	0.0000000000000000%	0.0000000000000000%	0.0000000000000000%	0.0000000000000000%	0.0000000000000000%	0.0000000000000000%	0.0000000000000000%	0.0000000000000000%	0.0000000000000000%	0.0000000000000000%	0.0000000000000000%	0.0000000000000000%	0.0000000000000000%	0.0919328889910365%	0.1608825557343140%	0.0000000000000000%	0.1149161112387960%	0.0000000000000000%	0.0000000000000000%	0.0229832222477591%
OTU1204	0.0000000000000000%	0.0000000000000000%	0.0000000000000000%	0.0000000000000000%	0.0000000000000000%	0.0000000000000000%	0.0000000000000000%	0.0000000000000000%	0.0000000000000000%	0.0000000000000000%	0.0000000000000000%	0.0000000000000000%	0.0000000000000000%	0.0000000000000000%	0.0000000000000000%	0.0000000000000000%	0.0000000000000000%	0.0000000000000000%	0.0000000000000000%	0.0000000000000000%	0.0000000000000000%	0.0000000000000000%	0.0000000000000000%	0.0000000000000000%	0.0000000000000000%	0.0000000000000000%	0.0000000000000000%	0.0000000000000000%	0.0000000000000000%	0.0000000000000000%	0.0000000000000000%	0.0000000000000000%	0.0000000000000000%	0.0000000000000000%	0.0000000000000000%	0.0000000000000000%	0.0000000000000000%	0.0000000000000000%	0.0000000000000000%	0.0000000000000000%	0.0000000000000000%	0.0000000000000000%	0.0000000000000000%	0.0000000000000000%	0.0000000000000000%	0.1378993334865550%	0.0000000000000000%	0.0000000000000000%	0.0000000000000000%
OTU1205	0.0000000000000000%	0.0000000000000000%	0.0000000000000000%	0.0000000000000000%	0.0000000000000000%	0.0000000000000000%	0.0000000000000000%	0.0000000000000000%	0.0000000000000000%	0.0000000000000000%	0.0000000000000000%	0.0000000000000000%	0.0000000000000000%	0.0000000000000000%	0.0000000000000000%	0.0000000000000000%	0.0000000000000000%	0.0000000000000000%	0.0000000000000000%	0.0000000000000000%	0.0000000000000000%	0.0000000000000000%	0.0000000000000000%	0.0000000000000000%	0.0000000000000000%	0.0000000000000000%	0.0000000000000000%	0.0000000000000000%	0.0000000000000000%	0.0000000000000000%	0.0000000000000000%	0.0000000000000000%	0.0000000000000000%	0.0000000000000000%	0.0000000000000000%	0.0000000000000000%	0.0000000000000000%	0.0000000000000000%	0.0000000000000000%	0.0000000000000000%	0.0000000000000000%	0.0000000000000000%	0.2757986669731100%	0.5745805561939780%	0.0000000000000000%	0.3447483337163870%	0.0000000000000000%	0.0000000000000000%	0.4826476672029420%
OTU1206	0.0000000000000000%	0.0000000000000000%	0.0000000000000000%	0.0000000000000000%	0.0000000000000000%	0.0000000000000000%	0.0000000000000000%	0.0000000000000000%	0.0000000000000000%	0.0000000000000000%	0.0000000000000000%	0.0000000000000000%	0.0000000000000000%	0.0000000000000000%	0.0000000000000000%	0.0000000000000000%	0.0000000000000000%	0.0000000000000000%	0.0000000000000000%	0.0000000000000000%	0.0000000000000000%	0.0000000000000000%	0.0000000000000000%	0.0000000000000000%	0.0000000000000000%	0.0000000000000000%	0.0000000000000000%	0.0000000000000000%	0.0000000000000000%	0.0000000000000000%	0.0000000000000000%	0.0000000000000000%	0.0000000000000000%	0.0000000000000000%	0.0000000000000000%	0.0000000000000000%	0.0000000000000000%	0.0000000000000000%	0.0000000000000000%	0.0000000000000000%	0.0000000000000000%	0.0000000000000000%	0.2987818892208690%	0.7124798896805330%	0.0000000000000000%	0.0689496667432774%	0.0000000000000000%	0.0000000000000000%	0.0229832222477591%
OTU1207	0.0000000000000000%	0.0000000000000000%	0.0000000000000000%	0.0000000000000000%	0.0000000000000000%	0.0000000000000000%	0.0000000000000000%	0.0000000000000000%	0.0000000000000000%	0.0000000000000000%	0.0000000000000000%	0.0000000000000000%	0.0000000000000000%	0.0229832222477591%	0.0000000000000000%	0.0000000000000000%	0.0000000000000000%	0.0000000000000000%	0.0000000000000000%	0.0000000000000000%	0.0000000000000000%	0.0000000000000000%	0.0000000000000000%	0.0000000000000000%	0.0000000000000000%	0.0000000000000000%	0.0000000000000000%	0.0000000000000000%	0.0000000000000000%	0.0000000000000000%	0.0000000000000000%	0.0000000000000000%	0.0000000000000000%	0.0000000000000000%	0.0000000000000000%	0.0000000000000000%	0.0000000000000000%	0.0000000000000000%	0.0000000000000000%	0.0000000000000000%	0.0000000000000000%	0.0000000000000000%	1.0572282233969200%	0.2757986669731100%	0.0000000000000000%	0.3447483337163870%	0.0000000000000000%	0.0000000000000000%	0.6435302229372560%
OTU1208	0.0000000000000000%	0.0000000000000000%	0.0000000000000000%	0.0000000000000000%	0.0000000000000000%	0.0000000000000000%	0.0000000000000000%	0.0000000000000000%	0.0000000000000000%	0.0000000000000000%	0.0000000000000000%	0.0000000000000000%	0.0000000000000000%	0.0000000000000000%	0.0000000000000000%	0.0000000000000000%	0.0000000000000000%	0.0000000000000000%	0.0000000000000000%	0.0000000000000000%	0.0000000000000000%	0.0000000000000000%	0.0000000000000000%	0.0000000000000000%	0.0000000000000000%	0.0000000000000000%	0.0000000000000000%	0.0000000000000000%	0.0000000000000000%	0.0000000000000000%	0.0000000000000000%	0.0000000000000000%	0.0000000000000000%	0.0000000000000000%	0.0000000000000000%	0.0000000000000000%	0.0000000000000000%	0.0000000000000000%	0.0000000000000000%	0.0000000000000000%	0.0000000000000000%	0.0000000000000000%	0.0000000000000000%	0.0229832222477591%	0.0000000000000000%	0.0689496667432774%	0.0000000000000000%	0.0000000000000000%	0.0000000000000000%
OTU1209	0.0000000000000000%	0.0000000000000000%	0.0000000000000000%	0.0229832222477591%	0.0000000000000000%	0.0000000000000000%	0.0000000000000000%	0.0459664444955183%	0.0459664444955183%	0.0229832222477591%	0.0000000000000000%	0.0459664444955183%	0.0000000000000000%	0.0000000000000000%	0.0459664444955183%	0.0000000000000000%	0.0000000000000000%	0.0000000000000000%	0.0000000000000000%	0.0689496667432774%	0.0000000000000000%	0.0000000000000000%	0.0689496667432774%	0.0000000000000000%	0.0000000000000000%	0.0459664444955183%	0.0000000000000000%	0.0000000000000000%	0.0000000000000000%	0.0000000000000000%	0.0229832222477591%	0.0229832222477591%	0.0000000000000000%	0.0000000000000000%	0.0000000000000000%	0.0229832222477591%	0.0229832222477591%	0.0000000000000000%	0.0229832222477591%	0.0000000000000000%	0.0459664444955183%	0.0000000000000000%	0.0000000000000000%	0.0000000000000000%	0.0000000000000000%	0.0000000000000000%	0.0000000000000000%	0.0000000000000000%	0.0000000000000000%
OTU121	0.0000000000000000%	0.0000000000000000%	0.0000000000000000%	0.0000000000000000%	0.0000000000000000%	0.0000000000000000%	0.0000000000000000%	0.0000000000000000%	0.0000000000000000%	0.0000000000000000%	0.0000000000000000%	0.0000000000000000%	0.0000000000000000%	0.0000000000000000%	0.0000000000000000%	0.0000000000000000%	0.0000000000000000%	0.0000000000000000%	0.0000000000000000%	0.0000000000000000%	0.0000000000000000%	0.0000000000000000%	0.0000000000000000%	0.0000000000000000%	0.0000000000000000%	0.0000000000000000%	0.0000000000000000%	0.0000000000000000%	0.0000000000000000%	0.0000000000000000%	0.0000000000000000%	0.0000000000000000%	0.0000000000000000%	0.0000000000000000%	0.0689496667432774%	0.0000000000000000%	0.0000000000000000%	0.0000000000000000%	0.0000000000000000%	0.0000000000000000%	0.0000000000000000%	0.0000000000000000%	0.0000000000000000%	0.0000000000000000%	0.0000000000000000%	0.0000000000000000%	0.2987818892208690%	0.0000000000000000%	0.0000000000000000%
OTU1210	0.0000000000000000%	0.0000000000000000%	0.0000000000000000%	0.0000000000000000%	0.0000000000000000%	0.0000000000000000%	0.0000000000000000%	0.0000000000000000%	0.0000000000000000%	0.0000000000000000%	0.0000000000000000%	0.0000000000000000%	0.0000000000000000%	0.0000000000000000%	0.0000000000000000%	0.0000000000000000%	0.0000000000000000%	0.0000000000000000%	0.0000000000000000%	0.0000000000000000%	0.0000000000000000%	0.0000000000000000%	0.0000000000000000%	0.0000000000000000%	0.0000000000000000%	0.0000000000000000%	0.0000000000000000%	0.0000000000000000%	0.0000000000000000%	0.0000000000000000%	0.0000000000000000%	0.0000000000000000%	0.0000000000000000%	0.0000000000000000%	0.0000000000000000%	0.0000000000000000%	0.0000000000000000%	0.0000000000000000%	0.0000000000000000%	0.0000000000000000%	0.0000000000000000%	0.0000000000000000%	0.0000000000000000%	0.0000000000000000%	0.0000000000000000%	0.0000000000000000%	0.0000000000000000%	0.1608825557343140%	0.0000000000000000%
OTU1211	0.0000000000000000%	0.0000000000000000%	0.0000000000000000%	0.3447483337163870%	0.0229832222477591%	0.0000000000000000%	0.0000000000000000%	0.0689496667432774%	0.0229832222477591%	0.0000000000000000%	0.0000000000000000%	0.0919328889910365%	0.1149161112387960%	0.0000000000000000%	0.1378993334865550%	0.0229832222477591%	0.0000000000000000%	0.0459664444955183%	0.0229832222477591%	0.0459664444955183%	0.0000000000000000%	0.0000000000000000%	0.0000000000000000%	0.0000000000000000%	0.0000000000000000%	0.0000000000000000%	0.0000000000000000%	0.0000000000000000%	0.0000000000000000%	0.0000000000000000%	0.0229832222477591%	0.0000000000000000%	0.0000000000000000%	0.0000000000000000%	0.0000000000000000%	0.1608825557343140%	0.0000000000000000%	0.0459664444955183%	0.0229832222477591%	0.0229832222477591%	0.0919328889910365%	0.0000000000000000%	0.0000000000000000%	0.0000000000000000%	0.0000000000000000%	0.0000000000000000%	0.0229832222477591%	0.0229832222477591%	0.0000000000000000%
OTU1212	0.0000000000000000%	0.0000000000000000%	0.0000000000000000%	0.0000000000000000%	0.0000000000000000%	0.0000000000000000%	0.0000000000000000%	0.0000000000000000%	0.0000000000000000%	0.0000000000000000%	0.0000000000000000%	0.0000000000000000%	0.0000000000000000%	0.0000000000000000%	0.0000000000000000%	0.0000000000000000%	0.0000000000000000%	0.0229832222477591%	0.0229832222477591%	0.0000000000000000%	0.0000000000000000%	0.0000000000000000%	0.0000000000000000%	0.0000000000000000%	0.0000000000000000%	0.0000000000000000%	0.0000000000000000%	0.0000000000000000%	0.0229832222477591%	0.0000000000000000%	0.0000000000000000%	0.0000000000000000%	0.0000000000000000%	0.0000000000000000%	0.0459664444955183%	0.0229832222477591%	0.0000000000000000%	0.0919328889910365%	0.1608825557343140%	0.0459664444955183%	0.0000000000000000%	0.0000000000000000%	0.0000000000000000%	0.0000000000000000%	0.0000000000000000%	0.0000000000000000%	0.0689496667432774%	0.0000000000000000%	0.0000000000000000%
OTU1213	0.0000000000000000%	0.0000000000000000%	0.0000000000000000%	0.0229832222477591%	0.0000000000000000%	0.0000000000000000%	0.0000000000000000%	0.0000000000000000%	0.0000000000000000%	0.0000000000000000%	0.0000000000000000%	0.0000000000000000%	0.0000000000000000%	0.0000000000000000%	0.0000000000000000%	0.0000000000000000%	0.0000000000000000%	0.0000000000000000%	0.0000000000000000%	0.0000000000000000%	0.0000000000000000%	0.0000000000000000%	0.0000000000000000%	0.0000000000000000%	0.0000000000000000%	0.0000000000000000%	0.0000000000000000%	0.0000000000000000%	0.0000000000000000%	0.0000000000000000%	0.0000000000000000%	0.0000000000000000%	0.0000000000000000%	0.0000000000000000%	0.0229832222477591%	0.0000000000000000%	0.0229832222477591%	0.0000000000000000%	0.0000000000000000%	0.0000000000000000%	0.0000000000000000%	0.0000000000000000%	0.0000000000000000%	0.0000000000000000%	0.0000000000000000%	0.0000000000000000%	0.0000000000000000%	0.0000000000000000%	0.0000000000000000%
OTU1214	0.0000000000000000%	0.0000000000000000%	0.0000000000000000%	0.0000000000000000%	0.0000000000000000%	0.0000000000000000%	0.0000000000000000%	0.0000000000000000%	0.0000000000000000%	0.0000000000000000%	0.0000000000000000%	0.0000000000000000%	0.0000000000000000%	0.0000000000000000%	0.0000000000000000%	0.0000000000000000%	0.0000000000000000%	0.0000000000000000%	0.1378993334865550%	0.0000000000000000%	0.0000000000000000%	0.0000000000000000%	0.0000000000000000%	0.0000000000000000%	0.0000000000000000%	0.0000000000000000%	0.0000000000000000%	0.0000000000000000%	0.0000000000000000%	0.0000000000000000%	0.0000000000000000%	0.0000000000000000%	0.0000000000000000%	0.0000000000000000%	0.0000000000000000%	0.0000000000000000%	0.0229832222477591%	0.0000000000000000%	0.0229832222477591%	0.0689496667432774%	0.0000000000000000%	0.0000000000000000%	0.0000000000000000%	0.0000000000000000%	0.0000000000000000%	0.0000000000000000%	0.8044127786715700%	0.1149161112387960%	0.0000000000000000%
OTU1215	0.0000000000000000%	0.0000000000000000%	0.0000000000000000%	0.0000000000000000%	0.0000000000000000%	0.0000000000000000%	0.0000000000000000%	0.0000000000000000%	0.0000000000000000%	0.0000000000000000%	0.0000000000000000%	0.0000000000000000%	0.0000000000000000%	0.0000000000000000%	0.0000000000000000%	0.0000000000000000%	0.0000000000000000%	0.0000000000000000%	0.0000000000000000%	0.0229832222477591%	0.0000000000000000%	0.0000000000000000%	0.0229832222477591%	0.0000000000000000%	0.0000000000000000%	0.0000000000000000%	0.0000000000000000%	0.0000000000000000%	0.0000000000000000%	0.0000000000000000%	0.0000000000000000%	0.0000000000000000%	0.0000000000000000%	0.0000000000000000%	0.0229832222477591%	0.0000000000000000%	0.0000000000000000%	0.0000000000000000%	0.0000000000000000%	0.0000000000000000%	0.0000000000000000%	0.0000000000000000%	0.0000000000000000%	0.0000000000000000%	0.0000000000000000%	0.0000000000000000%	0.0000000000000000%	0.0000000000000000%	0.0000000000000000%
OTU1216	0.5515973339462190%	0.0000000000000000%	0.0000000000000000%	0.0000000000000000%	0.0689496667432774%	0.0000000000000000%	0.0000000000000000%	0.0000000000000000%	0.0000000000000000%	0.0000000000000000%	0.0000000000000000%	0.0000000000000000%	0.0000000000000000%	0.0000000000000000%	0.0000000000000000%	0.0229832222477591%	0.0000000000000000%	0.0000000000000000%	0.0000000000000000%	0.0000000000000000%	0.0229832222477591%	0.0000000000000000%	0.0000000000000000%	0.0000000000000000%	0.0000000000000000%	0.0229832222477591%	0.0229832222477591%	0.0000000000000000%	0.0000000000000000%	0.0000000000000000%	0.0000000000000000%	0.0000000000000000%	0.0000000000000000%	0.0000000000000000%	0.0000000000000000%	0.0000000000000000%	0.0000000000000000%	0.0000000000000000%	0.0000000000000000%	0.0000000000000000%	0.0000000000000000%	0.0000000000000000%	0.0000000000000000%	0.0229832222477591%	0.0000000000000000%	0.0000000000000000%	0.0229832222477591%	0.3447483337163870%	0.0000000000000000%
OTU1217	0.2298322224775910%	0.0000000000000000%	0.0000000000000000%	0.0000000000000000%	0.0000000000000000%	0.0000000000000000%	0.0000000000000000%	0.0000000000000000%	0.0000000000000000%	0.0000000000000000%	0.0000000000000000%	0.0000000000000000%	0.0000000000000000%	0.0000000000000000%	0.0000000000000000%	0.0000000000000000%	0.0000000000000000%	0.0000000000000000%	0.0000000000000000%	0.0000000000000000%	0.0000000000000000%	0.0000000000000000%	0.0000000000000000%	0.0000000000000000%	0.0000000000000000%	0.0000000000000000%	0.0000000000000000%	0.0000000000000000%	0.0000000000000000%	0.0000000000000000%	0.0000000000000000%	0.0000000000000000%	0.0000000000000000%	0.0000000000000000%	0.0000000000000000%	0.0000000000000000%	0.0000000000000000%	0.0000000000000000%	0.0000000000000000%	0.0000000000000000%	0.0000000000000000%	0.0000000000000000%	0.0000000000000000%	0.0000000000000000%	0.0229832222477591%	0.0000000000000000%	0.0689496667432774%	0.0919328889910365%	0.0229832222477591%
OTU1218	0.0229832222477591%	0.1608825557343140%	0.0229832222477591%	0.0000000000000000%	0.0229832222477591%	0.1608825557343140%	0.0000000000000000%	0.0000000000000000%	0.0000000000000000%	0.0000000000000000%	0.0229832222477591%	0.0000000000000000%	0.0000000000000000%	0.0000000000000000%	0.0000000000000000%	0.0000000000000000%	0.0000000000000000%	0.0000000000000000%	0.0000000000000000%	0.0000000000000000%	0.0000000000000000%	0.0000000000000000%	0.0000000000000000%	0.0000000000000000%	0.0229832222477591%	0.0000000000000000%	0.0000000000000000%	0.0000000000000000%	0.0000000000000000%	0.0000000000000000%	0.0000000000000000%	0.0000000000000000%	0.0000000000000000%	0.0000000000000000%	0.0000000000000000%	0.0000000000000000%	0.0000000000000000%	0.0000000000000000%	0.0000000000000000%	0.0000000000000000%	0.0000000000000000%	0.0000000000000000%	0.0000000000000000%	0.0000000000000000%	0.0000000000000000%	0.0000000000000000%	0.0000000000000000%	0.0000000000000000%	0.0000000000000000%
OTU1219	0.0000000000000000%	0.0000000000000000%	0.0000000000000000%	0.0000000000000000%	0.0000000000000000%	0.0000000000000000%	0.0000000000000000%	0.0229832222477591%	0.0000000000000000%	0.0000000000000000%	0.0000000000000000%	0.0000000000000000%	0.0000000000000000%	0.0000000000000000%	0.0000000000000000%	0.0229832222477591%	0.0000000000000000%	2.1834061135371200%	0.0000000000000000%	0.1838657779820730%	0.0000000000000000%	0.0000000000000000%	0.0000000000000000%	0.0000000000000000%	0.0000000000000000%	0.0000000000000000%	0.0000000000000000%	0.0000000000000000%	0.0000000000000000%	0.0000000000000000%	0.0229832222477591%	0.0459664444955183%	0.0000000000000000%	0.0000000000000000%	0.0000000000000000%	0.0000000000000000%	0.0000000000000000%	0.0000000000000000%	0.0229832222477591%	0.0000000000000000%	0.0000000000000000%	0.0000000000000000%	0.0000000000000000%	0.0000000000000000%	0.0000000000000000%	0.0000000000000000%	0.0000000000000000%	0.0459664444955183%	0.0000000000000000%
OTU122	0.0000000000000000%	0.1378993334865550%	0.0000000000000000%	0.0000000000000000%	0.0000000000000000%	0.1838657779820730%	0.0000000000000000%	0.0000000000000000%	0.0000000000000000%	0.0000000000000000%	0.0229832222477591%	0.0000000000000000%	0.0000000000000000%	0.0000000000000000%	0.0000000000000000%	0.0000000000000000%	0.0000000000000000%	0.0000000000000000%	0.0000000000000000%	0.0000000000000000%	0.0000000000000000%	0.0000000000000000%	0.0000000000000000%	0.0000000000000000%	0.0000000000000000%	0.0000000000000000%	0.0000000000000000%	0.0000000000000000%	0.0000000000000000%	0.0000000000000000%	0.0000000000000000%	0.0000000000000000%	0.0000000000000000%	0.0229832222477591%	0.0000000000000000%	0.0000000000000000%	0.0000000000000000%	0.0000000000000000%	0.0000000000000000%	0.0000000000000000%	0.0000000000000000%	0.0000000000000000%	0.0000000000000000%	0.0000000000000000%	0.0000000000000000%	0.0000000000000000%	0.0000000000000000%	0.0000000000000000%	0.0000000000000000%
OTU1220	0.0000000000000000%	0.0229832222477591%	0.0689496667432774%	0.0000000000000000%	0.0689496667432774%	0.0229832222477591%	0.0000000000000000%	0.0000000000000000%	0.0000000000000000%	0.0000000000000000%	0.0000000000000000%	0.0000000000000000%	0.0000000000000000%	0.0000000000000000%	0.0000000000000000%	0.0000000000000000%	0.0000000000000000%	0.0000000000000000%	0.0000000000000000%	0.0000000000000000%	0.0000000000000000%	0.0000000000000000%	0.0000000000000000%	0.0229832222477591%	0.0459664444955183%	0.0000000000000000%	0.0000000000000000%	0.0000000000000000%	0.0000000000000000%	0.0459664444955183%	0.0000000000000000%	0.0000000000000000%	0.0459664444955183%	0.0229832222477591%	0.0000000000000000%	0.0000000000000000%	0.0000000000000000%	0.0000000000000000%	0.0000000000000000%	0.0000000000000000%	0.0000000000000000%	0.0000000000000000%	0.0000000000000000%	0.0000000000000000%	0.0000000000000000%	0.0000000000000000%	0.0000000000000000%	0.0000000000000000%	0.0000000000000000%
OTU1221	0.0000000000000000%	0.0000000000000000%	0.2298322224775910%	0.0000000000000000%	0.1838657779820730%	0.0229832222477591%	0.0229832222477591%	0.0000000000000000%	0.0000000000000000%	0.0229832222477591%	0.1838657779820730%	0.0000000000000000%	0.0000000000000000%	0.1608825557343140%	0.0000000000000000%	0.0000000000000000%	0.0919328889910365%	0.0000000000000000%	0.0000000000000000%	0.0000000000000000%	0.0459664444955183%	0.0229832222477591%	0.0000000000000000%	0.1378993334865550%	0.1149161112387960%	0.0000000000000000%	0.1378993334865550%	0.0459664444955183%	0.0000000000000000%	0.2068490002298320%	0.0000000000000000%	0.0000000000000000%	0.0689496667432774%	0.1149161112387960%	0.0000000000000000%	0.0000000000000000%	0.0000000000000000%	0.0000000000000000%	0.0000000000000000%	0.0000000000000000%	0.0000000000000000%	0.0000000000000000%	0.0000000000000000%	0.0000000000000000%	0.0000000000000000%	0.0000000000000000%	0.0000000000000000%	0.0000000000000000%	0.0000000000000000%
OTU1222	0.0000000000000000%	0.1608825557343140%	0.0459664444955183%	0.0000000000000000%	0.0919328889910365%	0.1149161112387960%	0.0000000000000000%	0.0000000000000000%	0.0000000000000000%	0.0000000000000000%	0.1838657779820730%	0.0000000000000000%	0.0000000000000000%	0.0000000000000000%	0.0000000000000000%	0.0000000000000000%	0.0000000000000000%	0.0000000000000000%	0.0000000000000000%	0.0000000000000000%	0.0000000000000000%	0.0000000000000000%	0.0000000000000000%	0.0000000000000000%	0.0000000000000000%	0.0000000000000000%	0.0000000000000000%	0.0000000000000000%	0.0000000000000000%	0.0000000000000000%	0.0000000000000000%	0.0000000000000000%	0.0000000000000000%	0.0000000000000000%	0.0000000000000000%	0.0000000000000000%	0.0000000000000000%	0.0000000000000000%	0.0000000000000000%	0.0000000000000000%	0.0000000000000000%	0.0000000000000000%	0.0000000000000000%	0.0000000000000000%	0.0000000000000000%	0.0000000000000000%	0.0000000000000000%	0.0000000000000000%	0.0000000000000000%
OTU1223	0.0000000000000000%	0.0000000000000000%	0.2757986669731100%	0.0000000000000000%	0.0000000000000000%	0.0000000000000000%	0.0000000000000000%	0.0000000000000000%	0.0000000000000000%	0.0000000000000000%	0.1149161112387960%	0.0000000000000000%	0.0000000000000000%	0.0000000000000000%	0.0000000000000000%	0.0000000000000000%	0.0000000000000000%	0.0000000000000000%	0.0000000000000000%	0.0000000000000000%	0.0000000000000000%	0.0000000000000000%	0.0000000000000000%	0.0459664444955183%	0.1608825557343140%	0.0000000000000000%	0.0000000000000000%	0.0000000000000000%	0.0000000000000000%	0.0000000000000000%	0.0000000000000000%	0.0000000000000000%	0.0229832222477591%	0.0000000000000000%	0.0000000000000000%	0.0000000000000000%	0.0000000000000000%	0.0000000000000000%	0.0000000000000000%	0.0000000000000000%	0.0000000000000000%	0.0000000000000000%	0.0000000000000000%	0.0000000000000000%	0.0000000000000000%	0.0000000000000000%	0.0000000000000000%	0.0000000000000000%	0.0000000000000000%
OTU1224	0.0000000000000000%	0.0000000000000000%	0.0000000000000000%	0.2068490002298320%	0.0000000000000000%	0.0000000000000000%	0.0000000000000000%	0.0459664444955183%	0.0000000000000000%	0.0000000000000000%	0.0000000000000000%	0.0229832222477591%	0.0000000000000000%	0.0000000000000000%	0.0229832222477591%	0.0000000000000000%	0.0000000000000000%	0.0919328889910365%	0.0000000000000000%	0.0229832222477591%	0.0000000000000000%	0.0000000000000000%	0.0000000000000000%	0.0000000000000000%	0.0000000000000000%	0.0000000000000000%	0.0000000000000000%	0.0000000000000000%	0.0459664444955183%	0.0000000000000000%	0.0000000000000000%	0.0000000000000000%	0.0000000000000000%	0.0000000000000000%	0.0000000000000000%	0.0000000000000000%	0.0229832222477591%	0.0459664444955183%	0.0000000000000000%	0.0000000000000000%	0.0000000000000000%	0.0000000000000000%	0.0000000000000000%	0.0000000000000000%	0.0000000000000000%	0.0000000000000000%	0.0229832222477591%	0.0000000000000000%	0.0000000000000000%
OTU1225	0.0000000000000000%	0.0000000000000000%	0.0000000000000000%	0.0459664444955183%	0.0000000000000000%	0.0000000000000000%	0.0000000000000000%	0.0000000000000000%	0.0000000000000000%	0.0000000000000000%	0.0000000000000000%	0.0000000000000000%	0.0000000000000000%	0.0000000000000000%	0.0000000000000000%	0.0000000000000000%	0.0000000000000000%	0.0000000000000000%	0.0000000000000000%	0.0000000000000000%	0.0000000000000000%	0.0000000000000000%	0.0000000000000000%	0.0000000000000000%	0.0000000000000000%	0.0000000000000000%	0.0000000000000000%	0.0000000000000000%	0.0229832222477591%	0.0000000000000000%	0.0000000000000000%	0.0229832222477591%	0.0000000000000000%	0.0000000000000000%	0.0000000000000000%	0.0000000000000000%	0.0000000000000000%	0.0000000000000000%	0.0459664444955183%	0.0000000000000000%	0.0000000000000000%	0.0000000000000000%	0.0000000000000000%	0.0000000000000000%	0.0000000000000000%	0.0000000000000000%	0.0000000000000000%	0.0000000000000000%	0.0000000000000000%
OTU1226	0.0000000000000000%	0.0000000000000000%	0.0000000000000000%	0.1608825557343140%	0.0000000000000000%	0.0000000000000000%	0.0000000000000000%	0.0000000000000000%	0.0000000000000000%	0.0000000000000000%	0.0000000000000000%	0.0000000000000000%	0.0000000000000000%	0.0000000000000000%	0.0000000000000000%	0.0000000000000000%	0.0000000000000000%	0.0000000000000000%	0.0000000000000000%	0.0000000000000000%	0.0000000000000000%	0.0000000000000000%	0.0000000000000000%	0.0000000000000000%	0.0000000000000000%	0.0000000000000000%	0.0000000000000000%	0.0000000000000000%	0.0229832222477591%	0.0000000000000000%	0.0000000000000000%	0.0000000000000000%	0.0000000000000000%	0.0000000000000000%	0.0459664444955183%	0.0000000000000000%	0.0229832222477591%	0.0000000000000000%	0.0229832222477591%	0.0000000000000000%	0.0000000000000000%	0.0000000000000000%	0.0000000000000000%	0.0000000000000000%	0.0000000000000000%	0.0000000000000000%	0.0000000000000000%	0.0000000000000000%	0.0000000000000000%
OTU1227	0.0000000000000000%	0.0000000000000000%	0.0000000000000000%	0.0000000000000000%	0.0000000000000000%	0.0000000000000000%	0.0000000000000000%	0.0000000000000000%	0.0000000000000000%	0.0000000000000000%	0.0000000000000000%	0.0000000000000000%	0.0000000000000000%	0.0000000000000000%	0.0000000000000000%	0.0000000000000000%	0.0000000000000000%	0.0000000000000000%	0.0000000000000000%	0.0459664444955183%	0.0000000000000000%	0.0000000000000000%	0.0229832222477591%	0.0000000000000000%	0.0000000000000000%	0.0000000000000000%	0.0000000000000000%	0.0000000000000000%	0.0000000000000000%	0.0000000000000000%	0.0459664444955183%	0.0000000000000000%	0.0000000000000000%	0.0000000000000000%	0.0229832222477591%	0.0000000000000000%	0.0459664444955183%	0.0459664444955183%	0.0000000000000000%	0.0000000000000000%	0.0000000000000000%	0.0000000000000000%	0.0000000000000000%	0.0000000000000000%	0.0000000000000000%	0.0000000000000000%	0.0229832222477591%	0.0000000000000000%	0.0000000000000000%
OTU1228	0.0000000000000000%	0.0229832222477591%	0.0000000000000000%	0.0000000000000000%	0.0229832222477591%	0.0000000000000000%	0.0000000000000000%	0.0000000000000000%	0.0000000000000000%	0.0000000000000000%	0.0000000000000000%	0.0000000000000000%	0.0000000000000000%	0.0000000000000000%	0.0000000000000000%	0.0459664444955183%	0.0000000000000000%	0.0000000000000000%	0.0000000000000000%	0.0000000000000000%	0.0000000000000000%	0.0229832222477591%	0.0000000000000000%	0.0000000000000000%	0.0000000000000000%	0.0000000000000000%	0.0000000000000000%	0.0229832222477591%	0.0000000000000000%	0.0000000000000000%	0.0000000000000000%	0.0000000000000000%	0.0000000000000000%	0.0000000000000000%	0.0000000000000000%	0.0000000000000000%	0.0000000000000000%	0.0000000000000000%	0.0229832222477591%	0.0229832222477591%	0.0000000000000000%	0.0000000000000000%	0.0229832222477591%	0.0229832222477591%	0.0000000000000000%	0.0000000000000000%	0.0000000000000000%	0.0229832222477591%	0.0000000000000000%
OTU1229	0.0689496667432774%	0.0000000000000000%	0.0000000000000000%	0.0459664444955183%	0.0000000000000000%	0.0000000000000000%	0.0000000000000000%	0.0229832222477591%	0.0919328889910365%	0.0000000000000000%	0.0000000000000000%	0.0229832222477591%	0.0229832222477591%	0.0000000000000000%	0.0000000000000000%	0.0689496667432774%	0.0000000000000000%	0.0000000000000000%	0.0459664444955183%	0.0000000000000000%	0.0000000000000000%	0.0229832222477591%	0.0000000000000000%	0.0000000000000000%	0.0000000000000000%	0.0000000000000000%	0.0000000000000000%	0.0229832222477591%	0.0000000000000000%	0.0000000000000000%	0.0689496667432774%	0.0229832222477591%	0.0000000000000000%	0.0229832222477591%	0.0000000000000000%	0.0000000000000000%	0.0229832222477591%	0.0229832222477591%	0.0689496667432774%	0.0000000000000000%	0.0000000000000000%	0.0000000000000000%	0.0000000000000000%	0.0000000000000000%	0.0000000000000000%	0.0229832222477591%	0.0459664444955183%	0.0689496667432774%	0.0229832222477591%
OTU123	0.2757986669731100%	0.0000000000000000%	0.0000000000000000%	0.0000000000000000%	0.0000000000000000%	0.0000000000000000%	0.0459664444955183%	0.0000000000000000%	0.0000000000000000%	0.0000000000000000%	0.0000000000000000%	0.0000000000000000%	0.0000000000000000%	0.0000000000000000%	0.0000000000000000%	0.0000000000000000%	0.0000000000000000%	0.0000000000000000%	0.0000000000000000%	0.0000000000000000%	0.0000000000000000%	0.0459664444955183%	0.0000000000000000%	0.0459664444955183%	0.0919328889910365%	0.0000000000000000%	0.0000000000000000%	0.0000000000000000%	0.0000000000000000%	0.0000000000000000%	0.0000000000000000%	0.0000000000000000%	0.2528154447253500%	0.0229832222477591%	0.0000000000000000%	0.0000000000000000%	0.0000000000000000%	0.0000000000000000%	0.0000000000000000%	0.0000000000000000%	0.0000000000000000%	0.0000000000000000%	0.0000000000000000%	0.0000000000000000%	0.0000000000000000%	0.0000000000000000%	0.0000000000000000%	0.0000000000000000%	0.0000000000000000%
OTU1230	0.0000000000000000%	0.0000000000000000%	0.0229832222477591%	0.0000000000000000%	0.0000000000000000%	0.0000000000000000%	0.1149161112387960%	0.0000000000000000%	0.0000000000000000%	0.0229832222477591%	0.0000000000000000%	0.0000000000000000%	0.0000000000000000%	0.1378993334865550%	0.0000000000000000%	0.0000000000000000%	0.1378993334865550%	0.0000000000000000%	0.0000000000000000%	0.0000000000000000%	0.0689496667432774%	0.0689496667432774%	0.0000000000000000%	0.0000000000000000%	0.0000000000000000%	0.0000000000000000%	0.1838657779820730%	0.0689496667432774%	0.0000000000000000%	0.0459664444955183%	0.0000000000000000%	0.0000000000000000%	0.0229832222477591%	0.0229832222477591%	0.0000000000000000%	0.0000000000000000%	0.0000000000000000%	0.0000000000000000%	0.0000000000000000%	0.0000000000000000%	0.0000000000000000%	0.0000000000000000%	0.0000000000000000%	0.0000000000000000%	0.0000000000000000%	0.0000000000000000%	0.0000000000000000%	0.0000000000000000%	0.0000000000000000%
OTU1231	0.0000000000000000%	0.0000000000000000%	0.0000000000000000%	0.0000000000000000%	0.0000000000000000%	0.0000000000000000%	0.1838657779820730%	0.0000000000000000%	0.0000000000000000%	0.0689496667432774%	0.0000000000000000%	0.0000000000000000%	0.0000000000000000%	0.0689496667432774%	0.0000000000000000%	0.0000000000000000%	0.0919328889910365%	0.0000000000000000%	0.0000000000000000%	0.0000000000000000%	0.1149161112387960%	0.0919328889910365%	0.0000000000000000%	0.0000000000000000%	0.0000000000000000%	0.0000000000000000%	0.2757986669731100%	0.2068490002298320%	0.0000000000000000%	0.0000000000000000%	0.0000000000000000%	0.0000000000000000%	0.0000000000000000%	0.0000000000000000%	0.0000000000000000%	0.0000000000000000%	0.0000000000000000%	0.0000000000000000%	0.0000000000000000%	0.0000000000000000%	0.0000000000000000%	0.0000000000000000%	0.0000000000000000%	0.0000000000000000%	0.0000000000000000%	0.0000000000000000%	0.0000000000000000%	0.0000000000000000%	0.0000000000000000%
OTU1232	0.0000000000000000%	0.0000000000000000%	0.0000000000000000%	0.0000000000000000%	0.0000000000000000%	0.0000000000000000%	0.0229832222477591%	0.0000000000000000%	0.0000000000000000%	0.0459664444955183%	0.0000000000000000%	0.0000000000000000%	0.0000000000000000%	0.0919328889910365%	0.0000000000000000%	0.0000000000000000%	0.0229832222477591%	0.0000000000000000%	0.0000000000000000%	0.0000000000000000%	0.0229832222477591%	0.0689496667432774%	0.0000000000000000%	0.0000000000000000%	0.0000000000000000%	0.0000000000000000%	0.0000000000000000%	0.0229832222477591%	0.0000000000000000%	0.0459664444955183%	0.0000000000000000%	0.0000000000000000%	0.0000000000000000%	0.0229832222477591%	0.0000000000000000%	0.0000000000000000%	0.0000000000000000%	0.0000000000000000%	0.0000000000000000%	0.0000000000000000%	0.0000000000000000%	0.0229832222477591%	0.0000000000000000%	0.0000000000000000%	0.2068490002298320%	0.0000000000000000%	0.0000000000000000%	0.0000000000000000%	0.0000000000000000%
OTU1233	0.0000000000000000%	0.0000000000000000%	0.0000000000000000%	0.0000000000000000%	0.0000000000000000%	0.0000000000000000%	0.0689496667432774%	0.0000000000000000%	0.0000000000000000%	0.0459664444955183%	0.0000000000000000%	0.0000000000000000%	0.0000000000000000%	0.1149161112387960%	0.0000000000000000%	0.0000000000000000%	0.1838657779820730%	0.0000000000000000%	0.0000000000000000%	0.0000000000000000%	0.0000000000000000%	0.0459664444955183%	0.0000000000000000%	0.0000000000000000%	0.0000000000000000%	0.0000000000000000%	0.1378993334865550%	0.0000000000000000%	0.0000000000000000%	0.0000000000000000%	0.0000000000000000%	0.0000000000000000%	0.0000000000000000%	0.0000000000000000%	0.0000000000000000%	0.0000000000000000%	0.0000000000000000%	0.0000000000000000%	0.0000000000000000%	0.0000000000000000%	0.0000000000000000%	0.0000000000000000%	0.0000000000000000%	0.0000000000000000%	0.0000000000000000%	0.0000000000000000%	0.0000000000000000%	0.0000000000000000%	0.0000000000000000%
OTU1234	0.0000000000000000%	0.0000000000000000%	0.0000000000000000%	0.0000000000000000%	0.0000000000000000%	0.0000000000000000%	0.0000000000000000%	0.0229832222477591%	0.0000000000000000%	0.0000000000000000%	0.0000000000000000%	0.0229832222477591%	0.0000000000000000%	0.0000000000000000%	0.0000000000000000%	0.0000000000000000%	0.0000000000000000%	0.0000000000000000%	0.0000000000000000%	0.0689496667432774%	0.0000000000000000%	0.0000000000000000%	0.0000000000000000%	0.0000000000000000%	0.0000000000000000%	0.0229832222477591%	0.0000000000000000%	0.0000000000000000%	0.0000000000000000%	0.0000000000000000%	0.0000000000000000%	0.0000000000000000%	0.0000000000000000%	0.0000000000000000%	0.0229832222477591%	0.0000000000000000%	0.0000000000000000%	0.0000000000000000%	0.0229832222477591%	0.0000000000000000%	0.0229832222477591%	0.0000000000000000%	0.0000000000000000%	0.0000000000000000%	0.0000000000000000%	0.0000000000000000%	0.0000000000000000%	0.0229832222477591%	0.0000000000000000%
OTU1235	0.0000000000000000%	0.0000000000000000%	0.0000000000000000%	0.0000000000000000%	0.0000000000000000%	0.0000000000000000%	0.0000000000000000%	0.0000000000000000%	0.0000000000000000%	0.0000000000000000%	0.0000000000000000%	0.0000000000000000%	0.0000000000000000%	0.0000000000000000%	0.0000000000000000%	0.0000000000000000%	0.0000000000000000%	0.0000000000000000%	0.0000000000000000%	0.0000000000000000%	0.0000000000000000%	0.0000000000000000%	0.0000000000000000%	0.0000000000000000%	0.0000000000000000%	0.0000000000000000%	0.0000000000000000%	0.0000000000000000%	0.0000000000000000%	0.0000000000000000%	0.0000000000000000%	0.0000000000000000%	0.0000000000000000%	0.0000000000000000%	0.0229832222477591%	0.0000000000000000%	0.0689496667432774%	0.0000000000000000%	0.0459664444955183%	0.0229832222477591%	0.0000000000000000%	0.0000000000000000%	0.0000000000000000%	0.0000000000000000%	0.0000000000000000%	0.0000000000000000%	0.0000000000000000%	0.0000000000000000%	0.0000000000000000%
OTU1236	0.0000000000000000%	0.0000000000000000%	0.0000000000000000%	0.0000000000000000%	0.0000000000000000%	0.0000000000000000%	0.0000000000000000%	0.0000000000000000%	0.0000000000000000%	0.0000000000000000%	0.0000000000000000%	0.0229832222477591%	0.0000000000000000%	0.0000000000000000%	0.0000000000000000%	0.0689496667432774%	0.0000000000000000%	0.0000000000000000%	0.0000000000000000%	0.0000000000000000%	0.0000000000000000%	0.0000000000000000%	0.0919328889910365%	0.0000000000000000%	0.0000000000000000%	0.0229832222477591%	0.0000000000000000%	0.0000000000000000%	0.0459664444955183%	0.0000000000000000%	0.0229832222477591%	0.0459664444955183%	0.0000000000000000%	0.0000000000000000%	0.0459664444955183%	0.0689496667432774%	0.0689496667432774%	0.0459664444955183%	0.0229832222477591%	0.0229832222477591%	0.0459664444955183%	0.0000000000000000%	0.0000000000000000%	0.0000000000000000%	0.0000000000000000%	0.0000000000000000%	0.0229832222477591%	0.0000000000000000%	0.0000000000000000%
OTU1237	0.0000000000000000%	0.0000000000000000%	0.0000000000000000%	0.0000000000000000%	0.0000000000000000%	0.0000000000000000%	0.0000000000000000%	0.2987818892208690%	0.0000000000000000%	0.0000000000000000%	0.0000000000000000%	0.0000000000000000%	0.0000000000000000%	0.0000000000000000%	0.0000000000000000%	0.0000000000000000%	0.0000000000000000%	1.5398758905998600%	0.3217651114686280%	0.0000000000000000%	0.0000000000000000%	0.0000000000000000%	0.0000000000000000%	0.0000000000000000%	0.0000000000000000%	0.0000000000000000%	0.0000000000000000%	0.0000000000000000%	0.0459664444955183%	0.0000000000000000%	0.0000000000000000%	0.0000000000000000%	0.0000000000000000%	0.0000000000000000%	0.0000000000000000%	0.0000000000000000%	0.0000000000000000%	0.0000000000000000%	0.0000000000000000%	0.0000000000000000%	0.0000000000000000%	0.0000000000000000%	0.0000000000000000%	0.0000000000000000%	0.0000000000000000%	0.0000000000000000%	0.0000000000000000%	0.0000000000000000%	0.0000000000000000%
OTU1238	0.0000000000000000%	0.0000000000000000%	0.0000000000000000%	0.0000000000000000%	0.0000000000000000%	0.0000000000000000%	0.0000000000000000%	0.2068490002298320%	0.0229832222477591%	0.0000000000000000%	0.0229832222477591%	0.0000000000000000%	0.0000000000000000%	0.0000000000000000%	0.0229832222477591%	0.0229832222477591%	0.0000000000000000%	0.0000000000000000%	0.0000000000000000%	0.0000000000000000%	0.0000000000000000%	0.0000000000000000%	0.0229832222477591%	0.0000000000000000%	0.0000000000000000%	0.0459664444955183%	0.0000000000000000%	0.0000000000000000%	0.0000000000000000%	0.0000000000000000%	0.0000000000000000%	0.0000000000000000%	0.0000000000000000%	0.0000000000000000%	0.0229832222477591%	0.0000000000000000%	0.0000000000000000%	0.0000000000000000%	0.0000000000000000%	0.0000000000000000%	0.0000000000000000%	0.0000000000000000%	0.0000000000000000%	0.0000000000000000%	0.0000000000000000%	0.0000000000000000%	0.0000000000000000%	0.0000000000000000%	0.0000000000000000%
OTU1239	0.0000000000000000%	0.0000000000000000%	0.0000000000000000%	0.0000000000000000%	0.2298322224775910%	0.0000000000000000%	0.0919328889910365%	0.0000000000000000%	0.0000000000000000%	0.0689496667432774%	0.0000000000000000%	0.0000000000000000%	0.0000000000000000%	0.1378993334865550%	0.0000000000000000%	0.0000000000000000%	0.3447483337163870%	0.0000000000000000%	0.0000000000000000%	0.0000000000000000%	0.0229832222477591%	0.0689496667432774%	0.0000000000000000%	0.6435302229372560%	0.5286141116984600%	0.0000000000000000%	0.0689496667432774%	0.0919328889910365%	0.0000000000000000%	0.1838657779820730%	0.0000000000000000%	0.0000000000000000%	0.6894966674327740%	0.3447483337163870%	0.0000000000000000%	0.0000000000000000%	0.0000000000000000%	0.0000000000000000%	0.0000000000000000%	0.0000000000000000%	0.0000000000000000%	0.0000000000000000%	0.0000000000000000%	0.0000000000000000%	0.0000000000000000%	0.0000000000000000%	0.0000000000000000%	0.0000000000000000%	0.0000000000000000%
OTU124	0.0000000000000000%	0.0000000000000000%	0.0000000000000000%	0.0000000000000000%	0.0000000000000000%	0.0000000000000000%	0.0000000000000000%	0.1378993334865550%	0.0000000000000000%	0.0000000000000000%	0.0000000000000000%	0.0000000000000000%	0.0000000000000000%	0.0000000000000000%	0.0000000000000000%	0.0000000000000000%	0.0000000000000000%	0.0000000000000000%	0.0000000000000000%	0.0000000000000000%	0.0000000000000000%	0.0000000000000000%	0.0000000000000000%	0.0000000000000000%	0.0000000000000000%	0.0000000000000000%	0.0000000000000000%	0.0000000000000000%	0.2298322224775910%	0.0000000000000000%	0.0000000000000000%	0.0000000000000000%	0.0000000000000000%	0.0000000000000000%	0.0000000000000000%	0.0000000000000000%	0.0000000000000000%	0.0000000000000000%	0.0000000000000000%	0.0000000000000000%	0.0000000000000000%	0.0000000000000000%	0.0000000000000000%	0.0000000000000000%	0.0000000000000000%	0.0000000000000000%	0.0000000000000000%	0.0000000000000000%	0.0000000000000000%
OTU1240	0.0000000000000000%	0.0000000000000000%	0.0000000000000000%	0.0459664444955183%	0.0000000000000000%	0.0000000000000000%	0.0000000000000000%	0.0229832222477591%	0.0459664444955183%	0.0000000000000000%	0.0000000000000000%	0.0000000000000000%	0.0689496667432774%	0.0000000000000000%	0.0459664444955183%	0.1378993334865550%	0.0000000000000000%	0.0459664444955183%	0.0689496667432774%	0.0000000000000000%	0.0000000000000000%	0.0000000000000000%	0.0000000000000000%	0.0000000000000000%	0.0000000000000000%	0.1149161112387960%	0.0000000000000000%	0.0000000000000000%	0.0229832222477591%	0.0000000000000000%	0.0689496667432774%	0.3907147782119050%	0.0000000000000000%	0.0000000000000000%	0.0229832222477591%	0.0689496667432774%	0.0000000000000000%	0.1149161112387960%	0.0919328889910365%	0.3217651114686280%	0.0459664444955183%	0.0000000000000000%	0.0000000000000000%	0.0000000000000000%	0.0000000000000000%	0.0000000000000000%	0.0459664444955183%	0.0689496667432774%	0.0000000000000000%
OTU1241	0.0000000000000000%	0.0000000000000000%	0.0000000000000000%	0.0689496667432774%	0.0000000000000000%	0.0000000000000000%	0.0000000000000000%	0.0459664444955183%	0.0000000000000000%	0.0000000000000000%	0.0000000000000000%	0.0459664444955183%	0.0689496667432774%	0.0000000000000000%	0.0689496667432774%	0.0919328889910365%	0.0000000000000000%	0.0459664444955183%	0.0919328889910365%	0.1378993334865550%	0.0000000000000000%	0.0000000000000000%	0.1149161112387960%	0.0000000000000000%	0.0000000000000000%	0.0459664444955183%	0.0000000000000000%	0.0000000000000000%	0.0689496667432774%	0.0000000000000000%	0.0919328889910365%	0.1608825557343140%	0.0000000000000000%	0.0000000000000000%	0.8503792231670880%	0.0919328889910365%	0.1608825557343140%	0.2298322224775910%	0.2528154447253500%	0.4136980004596640%	0.0459664444955183%	0.0000000000000000%	0.0000000000000000%	0.0000000000000000%	0.0000000000000000%	0.0000000000000000%	0.0919328889910365%	0.5515973339462190%	0.0000000000000000%
OTU1242	0.0000000000000000%	0.0000000000000000%	0.0000000000000000%	0.0000000000000000%	0.0000000000000000%	0.0000000000000000%	0.0000000000000000%	0.0000000000000000%	0.2298322224775910%	0.0000000000000000%	0.0000000000000000%	0.0000000000000000%	0.0000000000000000%	0.0000000000000000%	0.0000000000000000%	0.0000000000000000%	0.0000000000000000%	0.0000000000000000%	0.0000000000000000%	0.0000000000000000%	0.0000000000000000%	0.0000000000000000%	0.0000000000000000%	0.0000000000000000%	0.0000000000000000%	0.0000000000000000%	0.0000000000000000%	0.0000000000000000%	0.0000000000000000%	0.0000000000000000%	0.0000000000000000%	0.0000000000000000%	0.0000000000000000%	0.0000000000000000%	0.0000000000000000%	0.0000000000000000%	0.0000000000000000%	0.0000000000000000%	0.0000000000000000%	0.0000000000000000%	0.0000000000000000%	0.0000000000000000%	0.0000000000000000%	0.0000000000000000%	0.0000000000000000%	0.0000000000000000%	0.0000000000000000%	0.0000000000000000%	0.0000000000000000%
OTU1243	0.0000000000000000%	0.0000000000000000%	0.0000000000000000%	0.0000000000000000%	0.0000000000000000%	0.0000000000000000%	0.0000000000000000%	0.0000000000000000%	0.0459664444955183%	0.0000000000000000%	0.0000000000000000%	0.0000000000000000%	0.0919328889910365%	0.0000000000000000%	0.0000000000000000%	0.0000000000000000%	0.0000000000000000%	0.0000000000000000%	0.0000000000000000%	0.0459664444955183%	0.0000000000000000%	0.0000000000000000%	0.0000000000000000%	0.0000000000000000%	0.0000000000000000%	0.0000000000000000%	0.0000000000000000%	0.0000000000000000%	0.0000000000000000%	0.0000000000000000%	0.0000000000000000%	0.0459664444955183%	0.0000000000000000%	0.0000000000000000%	0.0229832222477591%	0.0229832222477591%	0.0229832222477591%	0.2298322224775910%	0.0229832222477591%	0.0459664444955183%	0.0459664444955183%	0.0000000000000000%	0.0000000000000000%	0.0000000000000000%	0.0000000000000000%	0.0000000000000000%	0.0000000000000000%	0.0000000000000000%	0.0000000000000000%
OTU1244	0.0000000000000000%	0.0000000000000000%	0.0000000000000000%	0.0000000000000000%	0.0000000000000000%	0.0000000000000000%	0.0229832222477591%	0.0000000000000000%	0.0000000000000000%	0.0689496667432774%	0.0000000000000000%	0.0000000000000000%	0.0000000000000000%	0.0459664444955183%	0.0000000000000000%	0.0000000000000000%	0.0229832222477591%	0.0000000000000000%	0.0000000000000000%	0.0000000000000000%	0.0229832222477591%	0.0229832222477591%	0.0000000000000000%	0.0000000000000000%	0.0000000000000000%	0.0000000000000000%	0.0229832222477591%	0.0919328889910365%	0.0000000000000000%	0.0229832222477591%	0.0000000000000000%	0.0000000000000000%	0.0000000000000000%	0.0459664444955183%	0.0000000000000000%	0.0000000000000000%	0.0000000000000000%	0.0000000000000000%	0.0000000000000000%	0.0000000000000000%	0.0000000000000000%	0.0229832222477591%	0.0000000000000000%	0.0000000000000000%	0.2068490002298320%	0.0000000000000000%	0.0000000000000000%	0.0000000000000000%	0.0000000000000000%
OTU1245	0.0000000000000000%	0.0000000000000000%	0.1378993334865550%	0.0000000000000000%	0.0459664444955183%	0.0229832222477591%	0.0229832222477591%	0.0000000000000000%	0.0000000000000000%	0.0459664444955183%	0.1149161112387960%	0.0000000000000000%	0.0000000000000000%	0.0229832222477591%	0.0000000000000000%	0.0000000000000000%	0.0000000000000000%	0.0000000000000000%	0.0000000000000000%	0.0000000000000000%	0.0000000000000000%	0.0229832222477591%	0.0000000000000000%	0.2298322224775910%	0.1378993334865550%	0.0000000000000000%	0.0459664444955183%	0.0000000000000000%	0.0000000000000000%	0.1378993334865550%	0.0000000000000000%	0.0000000000000000%	0.2298322224775910%	0.1608825557343140%	0.0000000000000000%	0.0000000000000000%	0.0000000000000000%	0.0000000000000000%	0.0000000000000000%	0.0000000000000000%	0.0000000000000000%	0.0000000000000000%	0.0000000000000000%	0.0000000000000000%	0.0000000000000000%	0.0000000000000000%	0.0000000000000000%	0.0000000000000000%	0.0000000000000000%
OTU1246	0.0000000000000000%	0.0000000000000000%	0.0000000000000000%	0.0000000000000000%	0.0000000000000000%	0.0000000000000000%	0.0000000000000000%	0.0000000000000000%	0.0000000000000000%	0.0000000000000000%	0.0000000000000000%	0.1378993334865550%	0.0229832222477591%	0.0000000000000000%	0.0000000000000000%	0.0000000000000000%	0.0000000000000000%	0.0000000000000000%	0.0000000000000000%	0.0000000000000000%	0.0000000000000000%	0.0000000000000000%	0.0000000000000000%	0.0000000000000000%	0.0000000000000000%	0.0000000000000000%	0.0000000000000000%	0.0000000000000000%	0.0000000000000000%	0.0000000000000000%	0.0000000000000000%	0.0000000000000000%	0.0000000000000000%	0.0000000000000000%	0.0229832222477591%	0.0229832222477591%	0.0000000000000000%	0.0229832222477591%	0.0000000000000000%	0.0459664444955183%	0.0000000000000000%	0.0000000000000000%	0.0000000000000000%	0.0000000000000000%	0.0000000000000000%	0.0000000000000000%	0.0000000000000000%	0.0000000000000000%	0.0000000000000000%
OTU1247	0.0000000000000000%	0.0000000000000000%	0.0000000000000000%	0.1149161112387960%	0.0000000000000000%	0.0000000000000000%	0.0000000000000000%	0.0919328889910365%	0.0229832222477591%	0.0000000000000000%	0.0000000000000000%	0.1149161112387960%	0.0000000000000000%	0.0000000000000000%	0.0000000000000000%	0.0229832222477591%	0.0000000000000000%	0.1378993334865550%	0.1378993334865550%	0.0000000000000000%	0.0000000000000000%	0.0000000000000000%	0.1378993334865550%	0.0000000000000000%	0.0000000000000000%	0.0229832222477591%	0.0000000000000000%	0.0000000000000000%	0.0229832222477591%	0.0000000000000000%	0.0000000000000000%	0.0000000000000000%	0.0000000000000000%	0.0000000000000000%	0.0000000000000000%	0.0000000000000000%	0.0459664444955183%	0.0000000000000000%	0.0000000000000000%	0.0229832222477591%	0.0229832222477591%	0.0000000000000000%	0.0000000000000000%	0.0000000000000000%	0.0000000000000000%	0.0000000000000000%	0.1149161112387960%	0.0229832222477591%	0.0000000000000000%
OTU1248	0.0000000000000000%	0.0000000000000000%	0.0000000000000000%	0.0000000000000000%	0.0000000000000000%	0.0000000000000000%	0.0000000000000000%	0.0000000000000000%	0.0000000000000000%	0.0000000000000000%	0.0000000000000000%	0.0689496667432774%	0.0000000000000000%	0.0000000000000000%	0.0000000000000000%	0.0000000000000000%	0.0000000000000000%	0.0000000000000000%	0.0000000000000000%	0.0000000000000000%	0.0000000000000000%	0.0000000000000000%	0.0000000000000000%	0.0000000000000000%	0.0000000000000000%	0.0000000000000000%	0.0000000000000000%	0.0000000000000000%	0.0000000000000000%	0.0000000000000000%	0.0000000000000000%	0.0000000000000000%	0.0000000000000000%	0.0000000000000000%	0.0000000000000000%	0.0000000000000000%	0.0000000000000000%	0.0000000000000000%	0.0000000000000000%	0.0000000000000000%	0.0000000000000000%	0.0000000000000000%	0.0000000000000000%	0.0000000000000000%	0.0000000000000000%	0.0000000000000000%	0.0000000000000000%	0.0000000000000000%	0.0000000000000000%
OTU1249	0.0000000000000000%	0.0000000000000000%	0.0000000000000000%	0.0000000000000000%	0.0000000000000000%	0.0000000000000000%	0.0000000000000000%	0.0000000000000000%	0.0000000000000000%	0.0000000000000000%	0.0000000000000000%	0.0000000000000000%	0.0000000000000000%	0.0000000000000000%	0.0000000000000000%	0.0000000000000000%	0.0000000000000000%	1.0572282233969200%	0.0000000000000000%	0.0000000000000000%	0.0000000000000000%	0.0000000000000000%	0.0000000000000000%	0.0000000000000000%	0.0000000000000000%	0.0000000000000000%	0.0000000000000000%	0.0000000000000000%	0.0000000000000000%	0.0000000000000000%	0.0000000000000000%	0.0000000000000000%	0.0000000000000000%	0.0000000000000000%	0.0000000000000000%	0.0000000000000000%	0.0000000000000000%	0.0000000000000000%	0.0000000000000000%	0.0000000000000000%	0.0000000000000000%	0.0000000000000000%	0.0000000000000000%	0.0000000000000000%	0.0000000000000000%	0.0000000000000000%	0.0000000000000000%	0.0000000000000000%	0.0000000000000000%
OTU125	0.0000000000000000%	0.0000000000000000%	0.0000000000000000%	0.0000000000000000%	0.0000000000000000%	0.0000000000000000%	0.0000000000000000%	0.0000000000000000%	0.0000000000000000%	0.0000000000000000%	0.0000000000000000%	0.0459664444955183%	0.0229832222477591%	0.0000000000000000%	0.0459664444955183%	0.0000000000000000%	0.0000000000000000%	0.0000000000000000%	0.0459664444955183%	0.1838657779820730%	0.0000000000000000%	0.0000000000000000%	0.0229832222477591%	0.0000000000000000%	0.0000000000000000%	0.0229832222477591%	0.0000000000000000%	0.0000000000000000%	0.0229832222477591%	0.0000000000000000%	0.0000000000000000%	0.0000000000000000%	0.0000000000000000%	0.0000000000000000%	0.0000000000000000%	0.0000000000000000%	0.0229832222477591%	0.0229832222477591%	0.0229832222477591%	0.0229832222477591%	0.0229832222477591%	0.0000000000000000%	0.0000000000000000%	0.0000000000000000%	0.0000000000000000%	0.0000000000000000%	0.0919328889910365%	0.0000000000000000%	0.0000000000000000%
OTU1250	0.0000000000000000%	0.0000000000000000%	0.0000000000000000%	0.0000000000000000%	0.0000000000000000%	0.0000000000000000%	0.0000000000000000%	0.1149161112387960%	0.0000000000000000%	0.0000000000000000%	0.0000000000000000%	0.0000000000000000%	0.0000000000000000%	0.0000000000000000%	0.0229832222477591%	0.0000000000000000%	0.0000000000000000%	0.0000000000000000%	0.0000000000000000%	0.0689496667432774%	0.0000000000000000%	0.0000000000000000%	0.0000000000000000%	0.0000000000000000%	0.0000000000000000%	0.0000000000000000%	0.0000000000000000%	0.0000000000000000%	0.0000000000000000%	0.0000000000000000%	0.0229832222477591%	0.0000000000000000%	0.0000000000000000%	0.0000000000000000%	0.0000000000000000%	0.0000000000000000%	0.0000000000000000%	0.0229832222477591%	0.0229832222477591%	0.0229832222477591%	0.0229832222477591%	0.0000000000000000%	0.0000000000000000%	0.0000000000000000%	0.0000000000000000%	0.0000000000000000%	0.0000000000000000%	0.0000000000000000%	0.0000000000000000%
OTU1251	0.0000000000000000%	0.0000000000000000%	0.0000000000000000%	0.0000000000000000%	0.0000000000000000%	0.0000000000000000%	0.0000000000000000%	0.0000000000000000%	0.0000000000000000%	0.0000000000000000%	0.0000000000000000%	0.0000000000000000%	0.0000000000000000%	0.0000000000000000%	0.0000000000000000%	0.0000000000000000%	0.0000000000000000%	0.0000000000000000%	0.0000000000000000%	0.0000000000000000%	0.0000000000000000%	0.0000000000000000%	0.0000000000000000%	0.0000000000000000%	0.0000000000000000%	0.0000000000000000%	0.0000000000000000%	0.0000000000000000%	0.0000000000000000%	0.0000000000000000%	0.0000000000000000%	0.0000000000000000%	0.0000000000000000%	0.0000000000000000%	0.0000000000000000%	0.0000000000000000%	0.0000000000000000%	0.0000000000000000%	0.0000000000000000%	0.0000000000000000%	0.0000000000000000%	0.0000000000000000%	0.0000000000000000%	0.0000000000000000%	0.0000000000000000%	0.0000000000000000%	0.0000000000000000%	0.0000000000000000%	0.0000000000000000%
OTU1252	0.0000000000000000%	0.0000000000000000%	0.0000000000000000%	0.0000000000000000%	0.0000000000000000%	0.0000000000000000%	0.0000000000000000%	0.0000000000000000%	0.0000000000000000%	0.0000000000000000%	0.0000000000000000%	0.0000000000000000%	0.1378993334865550%	0.0000000000000000%	0.0000000000000000%	0.0229832222477591%	0.0000000000000000%	0.0000000000000000%	0.0000000000000000%	0.0000000000000000%	0.0000000000000000%	0.0000000000000000%	0.0000000000000000%	0.0000000000000000%	0.0000000000000000%	0.0000000000000000%	0.0000000000000000%	0.0000000000000000%	0.0000000000000000%	0.0000000000000000%	0.0000000000000000%	0.0000000000000000%	0.0000000000000000%	0.0000000000000000%	0.0000000000000000%	0.0229832222477591%	0.0000000000000000%	0.0000000000000000%	0.0000000000000000%	0.0000000000000000%	0.0000000000000000%	0.0000000000000000%	0.0000000000000000%	0.0000000000000000%	0.0000000000000000%	0.0000000000000000%	0.0000000000000000%	0.0000000000000000%	0.0000000000000000%
OTU1253	0.0000000000000000%	0.0000000000000000%	0.0000000000000000%	0.9423121121581250%	0.0000000000000000%	0.0000000000000000%	0.0000000000000000%	0.4596644449551830%	0.5745805561939780%	0.0000000000000000%	0.0000000000000000%	0.2068490002298320%	0.2528154447253500%	0.0000000000000000%	0.1378993334865550%	0.1378993334865550%	0.0000000000000000%	0.6894966674327740%	0.3217651114686280%	0.1149161112387960%	0.0000000000000000%	0.0000000000000000%	0.1838657779820730%	0.0000000000000000%	0.0000000000000000%	0.2528154447253500%	0.0000000000000000%	0.0000000000000000%	0.3217651114686280%	0.0000000000000000%	0.1149161112387960%	0.3217651114686280%	0.0000000000000000%	0.0000000000000000%	0.1378993334865550%	0.2298322224775910%	0.0689496667432774%	0.1378993334865550%	0.1149161112387960%	0.0919328889910365%	0.0919328889910365%	0.0000000000000000%	0.0000000000000000%	0.0000000000000000%	0.0000000000000000%	0.0000000000000000%	0.2757986669731100%	0.4826476672029420%	0.0000000000000000%
OTU1254	0.0000000000000000%	0.0000000000000000%	0.0000000000000000%	0.0000000000000000%	0.0000000000000000%	0.0000000000000000%	0.0000000000000000%	0.0000000000000000%	0.0000000000000000%	0.0000000000000000%	0.0000000000000000%	0.0459664444955183%	0.0000000000000000%	0.0000000000000000%	0.1608825557343140%	0.0000000000000000%	0.0000000000000000%	0.0000000000000000%	0.0000000000000000%	0.0000000000000000%	0.0000000000000000%	0.0000000000000000%	0.0000000000000000%	0.0000000000000000%	0.0000000000000000%	0.0000000000000000%	0.0000000000000000%	0.0000000000000000%	0.0000000000000000%	0.0000000000000000%	0.0000000000000000%	0.0000000000000000%	0.0000000000000000%	0.0000000000000000%	0.0000000000000000%	0.0000000000000000%	0.0000000000000000%	0.0000000000000000%	0.0000000000000000%	0.0000000000000000%	0.0000000000000000%	0.0000000000000000%	0.0000000000000000%	0.0000000000000000%	0.0000000000000000%	0.0000000000000000%	0.0000000000000000%	0.0000000000000000%	0.0000000000000000%
OTU1255	0.0000000000000000%	0.0000000000000000%	0.0000000000000000%	0.0000000000000000%	0.0000000000000000%	0.0000000000000000%	0.0000000000000000%	0.0000000000000000%	0.0000000000000000%	0.0000000000000000%	0.0000000000000000%	0.0229832222477591%	0.0000000000000000%	0.0000000000000000%	0.1149161112387960%	0.0229832222477591%	0.0000000000000000%	0.0000000000000000%	0.0229832222477591%	0.0000000000000000%	0.0000000000000000%	0.0000000000000000%	0.0229832222477591%	0.0000000000000000%	0.0000000000000000%	0.0689496667432774%	0.0000000000000000%	0.0000000000000000%	0.0229832222477591%	0.0000000000000000%	0.0000000000000000%	0.0000000000000000%	0.0000000000000000%	0.0000000000000000%	0.0000000000000000%	0.0229832222477591%	0.0000000000000000%	0.0229832222477591%	0.0229832222477591%	0.0000000000000000%	0.0459664444955183%	0.0000000000000000%	0.0000000000000000%	0.0000000000000000%	0.0000000000000000%	0.0000000000000000%	0.0689496667432774%	0.0000000000000000%	0.0000000000000000%
OTU1256	0.0000000000000000%	0.0000000000000000%	0.0000000000000000%	0.0229832222477591%	0.0000000000000000%	0.0000000000000000%	0.0000000000000000%	0.0919328889910365%	0.0000000000000000%	0.0000000000000000%	0.0000000000000000%	0.0000000000000000%	0.1608825557343140%	0.0000000000000000%	0.0000000000000000%	0.0000000000000000%	0.0000000000000000%	0.0000000000000000%	0.0000000000000000%	0.0000000000000000%	0.0000000000000000%	0.0000000000000000%	0.0229832222477591%	0.0000000000000000%	0.0000000000000000%	0.0000000000000000%	0.0000000000000000%	0.0000000000000000%	0.0000000000000000%	0.0000000000000000%	0.0229832222477591%	0.0000000000000000%	0.0000000000000000%	0.0000000000000000%	0.0000000000000000%	0.0459664444955183%	0.0000000000000000%	0.0000000000000000%	0.0000000000000000%	0.0000000000000000%	0.0689496667432774%	0.0000000000000000%	0.0000000000000000%	0.0000000000000000%	0.0000000000000000%	0.0000000000000000%	0.0229832222477591%	0.0459664444955183%	0.0000000000000000%
OTU1257	0.0000000000000000%	0.0000000000000000%	0.0000000000000000%	0.0000000000000000%	0.0000000000000000%	0.0000000000000000%	0.0000000000000000%	0.0459664444955183%	0.0000000000000000%	0.0000000000000000%	0.0000000000000000%	0.0000000000000000%	0.0000000000000000%	0.0000000000000000%	0.0000000000000000%	0.1378993334865550%	0.0000000000000000%	0.0000000000000000%	0.1149161112387960%	0.0919328889910365%	0.0000000000000000%	0.0000000000000000%	0.0919328889910365%	0.0000000000000000%	0.0000000000000000%	0.0689496667432774%	0.0000000000000000%	0.0000000000000000%	0.0919328889910365%	0.0000000000000000%	0.0000000000000000%	0.0229832222477591%	0.0000000000000000%	0.0000000000000000%	0.0000000000000000%	0.0229832222477591%	0.0229832222477591%	0.0689496667432774%	0.1608825557343140%	0.0000000000000000%	0.0000000000000000%	0.0000000000000000%	0.0000000000000000%	0.0000000000000000%	0.0000000000000000%	0.0000000000000000%	0.0000000000000000%	0.0000000000000000%	0.0000000000000000%
OTU1258	0.0000000000000000%	0.0000000000000000%	0.0000000000000000%	0.0000000000000000%	0.0000000000000000%	0.0000000000000000%	0.0000000000000000%	0.0229832222477591%	0.0000000000000000%	0.0000000000000000%	0.0000000000000000%	0.0000000000000000%	0.0000000000000000%	0.0000000000000000%	0.0000000000000000%	0.5286141116984600%	0.0000000000000000%	0.0000000000000000%	0.1378993334865550%	0.0229832222477591%	0.0000000000000000%	0.0000000000000000%	0.0000000000000000%	0.0000000000000000%	0.0000000000000000%	0.2987818892208690%	0.0000000000000000%	0.0000000000000000%	0.0000000000000000%	0.0000000000000000%	0.0000000000000000%	0.0000000000000000%	0.0000000000000000%	0.0000000000000000%	0.1378993334865550%	0.0000000000000000%	0.1378993334865550%	0.0000000000000000%	0.0000000000000000%	0.0000000000000000%	0.0000000000000000%	0.0000000000000000%	0.0000000000000000%	0.0000000000000000%	0.0000000000000000%	0.0000000000000000%	0.0000000000000000%	0.3217651114686280%	0.0000000000000000%
OTU1259	0.0000000000000000%	0.0000000000000000%	0.0000000000000000%	0.0919328889910365%	0.0000000000000000%	0.0000000000000000%	0.0000000000000000%	0.0459664444955183%	0.0000000000000000%	0.0000000000000000%	0.0000000000000000%	0.0000000000000000%	0.1149161112387960%	0.0000000000000000%	0.0000000000000000%	0.0000000000000000%	0.0000000000000000%	0.3677315559641460%	0.1838657779820730%	0.6894966674327740%	0.0000000000000000%	0.0000000000000000%	0.4136980004596640%	0.0000000000000000%	0.0000000000000000%	0.0000000000000000%	0.0000000000000000%	0.0000000000000000%	0.1608825557343140%	0.0000000000000000%	0.3447483337163870%	0.0000000000000000%	0.0000000000000000%	0.0000000000000000%	0.0000000000000000%	0.5056308894507010%	1.9995403355550400%	0.5975637784417380%	0.0000000000000000%	0.4366812227074240%	0.9882785566536430%	0.0000000000000000%	0.0000000000000000%	0.0000000000000000%	0.0000000000000000%	0.0000000000000000%	0.4596644449551830%	0.3907147782119050%	0.0000000000000000%
OTU126	0.0000000000000000%	0.0000000000000000%	0.0000000000000000%	0.0689496667432774%	0.0000000000000000%	0.0000000000000000%	0.0000000000000000%	0.0000000000000000%	0.0000000000000000%	0.0000000000000000%	0.0000000000000000%	0.0000000000000000%	0.0229832222477591%	0.0000000000000000%	0.0000000000000000%	0.1149161112387960%	0.0000000000000000%	0.0000000000000000%	0.0459664444955183%	0.0000000000000000%	0.0000000000000000%	0.0000000000000000%	0.0689496667432774%	0.0000000000000000%	0.0000000000000000%	0.0919328889910365%	0.0000000000000000%	0.0000000000000000%	0.0689496667432774%	0.0000000000000000%	0.0459664444955183%	0.0229832222477591%	0.0000000000000000%	0.0000000000000000%	0.0000000000000000%	0.0459664444955183%	0.0229832222477591%	0.0459664444955183%	0.0000000000000000%	0.0000000000000000%	0.0919328889910365%	0.0000000000000000%	0.0000000000000000%	0.0000000000000000%	0.0000000000000000%	0.0000000000000000%	0.0459664444955183%	0.0000000000000000%	0.0000000000000000%
OTU1260	0.0000000000000000%	0.0000000000000000%	0.0000000000000000%	0.0229832222477591%	0.0000000000000000%	0.0000000000000000%	0.0000000000000000%	0.0000000000000000%	0.0229832222477591%	0.0000000000000000%	0.0000000000000000%	0.0229832222477591%	0.0000000000000000%	0.0000000000000000%	0.0000000000000000%	0.0459664444955183%	0.0000000000000000%	0.0000000000000000%	0.0689496667432774%	0.0000000000000000%	0.0000000000000000%	0.0000000000000000%	0.0919328889910365%	0.0000000000000000%	0.0000000000000000%	0.0459664444955183%	0.0000000000000000%	0.0000000000000000%	0.0919328889910365%	0.0000000000000000%	0.0000000000000000%	0.0229832222477591%	0.0000000000000000%	0.0000000000000000%	0.0689496667432774%	0.0000000000000000%	0.0000000000000000%	0.0000000000000000%	0.0000000000000000%	0.0459664444955183%	0.0229832222477591%	0.0000000000000000%	0.0000000000000000%	0.0000000000000000%	0.0000000000000000%	0.0000000000000000%	0.0000000000000000%	0.0000000000000000%	0.0000000000000000%
OTU1261	0.0000000000000000%	0.0000000000000000%	0.0000000000000000%	0.0000000000000000%	0.0000000000000000%	0.0000000000000000%	0.0000000000000000%	0.0459664444955183%	0.0000000000000000%	0.0000000000000000%	0.0000000000000000%	0.0000000000000000%	0.0000000000000000%	0.0000000000000000%	0.0229832222477591%	0.0000000000000000%	0.0000000000000000%	0.0919328889910365%	0.0000000000000000%	0.0229832222477591%	0.0000000000000000%	0.0000000000000000%	0.1149161112387960%	0.0000000000000000%	0.0000000000000000%	0.0689496667432774%	0.0000000000000000%	0.0000000000000000%	0.0689496667432774%	0.0000000000000000%	0.0000000000000000%	0.0229832222477591%	0.0000000000000000%	0.0000000000000000%	0.0229832222477591%	0.0000000000000000%	0.0000000000000000%	0.0000000000000000%	0.0459664444955183%	0.1149161112387960%	0.1378993334865550%	0.0000000000000000%	0.0000000000000000%	0.0000000000000000%	0.0000000000000000%	0.0000000000000000%	0.0689496667432774%	0.0000000000000000%	0.0000000000000000%
OTU1262	0.0000000000000000%	0.0000000000000000%	0.0000000000000000%	0.0000000000000000%	0.0000000000000000%	0.0000000000000000%	0.0000000000000000%	0.0000000000000000%	0.0000000000000000%	0.0000000000000000%	0.0000000000000000%	0.0000000000000000%	0.0000000000000000%	0.0000000000000000%	0.0000000000000000%	0.0229832222477591%	0.0000000000000000%	0.0000000000000000%	0.0000000000000000%	0.0229832222477591%	0.0000000000000000%	0.0000000000000000%	0.0000000000000000%	0.0000000000000000%	0.0000000000000000%	0.0000000000000000%	0.0000000000000000%	0.0000000000000000%	0.0000000000000000%	0.0000000000000000%	0.0000000000000000%	0.0229832222477591%	0.0000000000000000%	0.0000000000000000%	0.0000000000000000%	0.0229832222477591%	0.0229832222477591%	0.0000000000000000%	0.0000000000000000%	0.0229832222477591%	0.0459664444955183%	0.0000000000000000%	0.0000000000000000%	0.0000000000000000%	0.0000000000000000%	0.0000000000000000%	0.0000000000000000%	0.0000000000000000%	0.0000000000000000%
OTU1263	0.0000000000000000%	0.0000000000000000%	0.0000000000000000%	0.1378993334865550%	0.0000000000000000%	0.0000000000000000%	0.0000000000000000%	0.0000000000000000%	0.0000000000000000%	0.0000000000000000%	0.0000000000000000%	0.0000000000000000%	0.0000000000000000%	0.0000000000000000%	0.0000000000000000%	0.0000000000000000%	0.0000000000000000%	0.0229832222477591%	0.0000000000000000%	0.0229832222477591%	0.0000000000000000%	0.0000000000000000%	0.0000000000000000%	0.0000000000000000%	0.0000000000000000%	0.0229832222477591%	0.0000000000000000%	0.0000000000000000%	0.0000000000000000%	0.0000000000000000%	0.0000000000000000%	0.0000000000000000%	0.0000000000000000%	0.0000000000000000%	0.0000000000000000%	0.0000000000000000%	0.0229832222477591%	0.0229832222477591%	0.0000000000000000%	0.1149161112387960%	0.0229832222477591%	0.0000000000000000%	0.0000000000000000%	0.0000000000000000%	0.0000000000000000%	0.0000000000000000%	0.0000000000000000%	0.0000000000000000%	0.0000000000000000%
OTU1264	0.0000000000000000%	0.0000000000000000%	0.0000000000000000%	0.1608825557343140%	0.0000000000000000%	0.0000000000000000%	0.0000000000000000%	0.0919328889910365%	0.0459664444955183%	0.0000000000000000%	0.0000000000000000%	0.1608825557343140%	0.1608825557343140%	0.0000000000000000%	0.0689496667432774%	0.1608825557343140%	0.0000000000000000%	0.0689496667432774%	0.0689496667432774%	0.0459664444955183%	0.0000000000000000%	0.0000000000000000%	0.0459664444955183%	0.0000000000000000%	0.0000000000000000%	0.0000000000000000%	0.0000000000000000%	0.0000000000000000%	0.0919328889910365%	0.0000000000000000%	0.1149161112387960%	0.1608825557343140%	0.0000000000000000%	0.0000000000000000%	0.1149161112387960%	0.0229832222477591%	0.0459664444955183%	0.0689496667432774%	0.0000000000000000%	0.0459664444955183%	0.0689496667432774%	0.0000000000000000%	0.0000000000000000%	0.0000000000000000%	0.0000000000000000%	0.0000000000000000%	0.1149161112387960%	0.0459664444955183%	0.0000000000000000%
OTU1265	0.0000000000000000%	0.0000000000000000%	0.0000000000000000%	0.0000000000000000%	0.0000000000000000%	0.0000000000000000%	0.0000000000000000%	0.0459664444955183%	0.0000000000000000%	0.0000000000000000%	0.0000000000000000%	0.0000000000000000%	0.0000000000000000%	0.0000000000000000%	0.0000000000000000%	0.0459664444955183%	0.0000000000000000%	0.0000000000000000%	0.0000000000000000%	0.0689496667432774%	0.0000000000000000%	0.0000000000000000%	0.0000000000000000%	0.0000000000000000%	0.0000000000000000%	0.6435302229372560%	0.0000000000000000%	0.0000000000000000%	0.0000000000000000%	0.0000000000000000%	0.0459664444955183%	0.0000000000000000%	0.0000000000000000%	0.0000000000000000%	0.1149161112387960%	0.0000000000000000%	0.0229832222477591%	0.0000000000000000%	0.0229832222477591%	0.0000000000000000%	0.0000000000000000%	0.0000000000000000%	0.0000000000000000%	0.0000000000000000%	0.0000000000000000%	0.0000000000000000%	0.0000000000000000%	0.0000000000000000%	0.0000000000000000%
OTU1266	0.0000000000000000%	0.0000000000000000%	0.0000000000000000%	0.0000000000000000%	0.0000000000000000%	0.0000000000000000%	0.0229832222477591%	0.0000000000000000%	0.0000000000000000%	0.0000000000000000%	0.0000000000000000%	0.0000000000000000%	0.0000000000000000%	0.0229832222477591%	0.0000000000000000%	0.0000000000000000%	0.0000000000000000%	0.0000000000000000%	0.0000000000000000%	0.0000000000000000%	0.0459664444955183%	0.0459664444955183%	0.0000000000000000%	0.0229832222477591%	0.0229832222477591%	0.0000000000000000%	0.0459664444955183%	0.0000000000000000%	0.0000000000000000%	0.0000000000000000%	0.0000000000000000%	0.0000000000000000%	0.0000000000000000%	0.0000000000000000%	0.0000000000000000%	0.0000000000000000%	0.0000000000000000%	0.0000000000000000%	0.0000000000000000%	0.0000000000000000%	0.0000000000000000%	0.0000000000000000%	0.0000000000000000%	0.0000000000000000%	0.0000000000000000%	0.0000000000000000%	0.0000000000000000%	0.0000000000000000%	0.0000000000000000%
OTU1267	0.0000000000000000%	0.0000000000000000%	0.0000000000000000%	0.0000000000000000%	0.0000000000000000%	0.0000000000000000%	0.0000000000000000%	0.0000000000000000%	0.0000000000000000%	0.0000000000000000%	0.0000000000000000%	0.0000000000000000%	0.0000000000000000%	0.0000000000000000%	0.0000000000000000%	0.0000000000000000%	0.0229832222477591%	0.0000000000000000%	0.0000000000000000%	0.0000000000000000%	0.0000000000000000%	0.0000000000000000%	0.0000000000000000%	0.0459664444955183%	0.0000000000000000%	0.0000000000000000%	0.0229832222477591%	0.0000000000000000%	0.0000000000000000%	0.0919328889910365%	0.0000000000000000%	0.0000000000000000%	0.0000000000000000%	0.0459664444955183%	0.0000000000000000%	0.0000000000000000%	0.0000000000000000%	0.0000000000000000%	0.0000000000000000%	0.0000000000000000%	0.0000000000000000%	0.0000000000000000%	0.0229832222477591%	0.0229832222477591%	0.0000000000000000%	0.0000000000000000%	0.0000000000000000%	0.0000000000000000%	0.0000000000000000%
OTU1268	0.0000000000000000%	0.0000000000000000%	0.0000000000000000%	0.0000000000000000%	0.0000000000000000%	0.0000000000000000%	0.0000000000000000%	0.0000000000000000%	0.0000000000000000%	0.0000000000000000%	0.0000000000000000%	0.0229832222477591%	0.0000000000000000%	0.0000000000000000%	0.0000000000000000%	0.0000000000000000%	0.0000000000000000%	0.0000000000000000%	0.0000000000000000%	0.0000000000000000%	0.0000000000000000%	0.0000000000000000%	0.0000000000000000%	0.0000000000000000%	0.0000000000000000%	0.0000000000000000%	0.0000000000000000%	0.0000000000000000%	0.0000000000000000%	0.0000000000000000%	0.0000000000000000%	0.0229832222477591%	0.0000000000000000%	0.0000000000000000%	0.0229832222477591%	0.0229832222477591%	0.0000000000000000%	0.0000000000000000%	0.0000000000000000%	0.0000000000000000%	0.0000000000000000%	0.0000000000000000%	0.0000000000000000%	0.0000000000000000%	0.0000000000000000%	0.0000000000000000%	0.0000000000000000%	0.0229832222477591%	0.0000000000000000%
OTU1269	0.0000000000000000%	0.0000000000000000%	0.0000000000000000%	0.0229832222477591%	0.0000000000000000%	0.0000000000000000%	0.0000000000000000%	0.5286141116984600%	0.0689496667432774%	0.0000000000000000%	0.0000000000000000%	0.0459664444955183%	0.0229832222477591%	0.0000000000000000%	0.4136980004596640%	1.0342450011491600%	0.0229832222477591%	0.0689496667432774%	0.3217651114686280%	0.9193288899103650%	0.0000000000000000%	0.0000000000000000%	0.3907147782119050%	0.0000000000000000%	0.0000000000000000%	0.4366812227074240%	0.0000000000000000%	0.0000000000000000%	1.1031946678924400%	0.0000000000000000%	1.0112617789014000%	0.4596644449551830%	0.0000000000000000%	0.0000000000000000%	0.1149161112387960%	1.1721443346357200%	1.2640772236267500%	0.7584463341760510%	0.2987818892208690%	0.8733624454148470%	0.6894966674327740%	0.0000000000000000%	0.0000000000000000%	0.0000000000000000%	0.0000000000000000%	0.0000000000000000%	0.1378993334865550%	0.2068490002298320%	0.0000000000000000%
OTU127	0.0000000000000000%	0.0000000000000000%	0.0000000000000000%	0.0000000000000000%	0.0000000000000000%	0.0000000000000000%	0.0000000000000000%	0.0229832222477591%	0.0459664444955183%	0.0000000000000000%	0.0000000000000000%	0.0000000000000000%	0.0000000000000000%	0.0000000000000000%	0.0229832222477591%	0.0000000000000000%	0.0000000000000000%	0.0459664444955183%	0.0000000000000000%	0.0229832222477591%	0.0000000000000000%	0.0000000000000000%	0.0000000000000000%	0.0000000000000000%	0.0000000000000000%	0.0000000000000000%	0.0000000000000000%	0.0000000000000000%	0.0000000000000000%	0.0000000000000000%	0.0000000000000000%	0.0459664444955183%	0.0000000000000000%	0.0000000000000000%	0.0000000000000000%	0.0229832222477591%	0.0000000000000000%	0.0000000000000000%	0.0000000000000000%	0.0000000000000000%	0.0000000000000000%	0.0000000000000000%	0.0000000000000000%	0.0000000000000000%	0.0000000000000000%	0.0000000000000000%	0.0000000000000000%	0.0459664444955183%	0.0000000000000000%
OTU1270	0.0000000000000000%	0.0000000000000000%	0.0000000000000000%	0.0000000000000000%	0.0000000000000000%	0.0000000000000000%	0.0000000000000000%	0.0000000000000000%	0.0459664444955183%	0.0000000000000000%	0.0000000000000000%	0.0000000000000000%	0.0000000000000000%	0.0000000000000000%	0.0000000000000000%	0.0000000000000000%	0.0000000000000000%	0.0229832222477591%	0.0000000000000000%	0.0000000000000000%	0.0000000000000000%	0.0000000000000000%	0.0459664444955183%	0.0000000000000000%	0.0000000000000000%	0.0000000000000000%	0.0000000000000000%	0.0000000000000000%	0.0229832222477591%	0.0000000000000000%	0.0000000000000000%	0.0000000000000000%	0.0000000000000000%	0.0000000000000000%	0.0229832222477591%	0.0000000000000000%	0.0229832222477591%	0.0000000000000000%	0.0000000000000000%	0.0000000000000000%	0.0000000000000000%	0.0000000000000000%	0.0000000000000000%	0.0000000000000000%	0.0000000000000000%	0.0000000000000000%	0.0000000000000000%	0.0000000000000000%	0.0000000000000000%
OTU1271	0.0000000000000000%	0.0000000000000000%	0.0000000000000000%	0.0000000000000000%	0.0000000000000000%	0.0000000000000000%	0.0000000000000000%	0.0000000000000000%	0.0000000000000000%	0.0000000000000000%	0.0000000000000000%	0.0000000000000000%	0.0000000000000000%	0.0000000000000000%	0.0000000000000000%	0.0229832222477591%	0.0000000000000000%	0.0000000000000000%	0.0229832222477591%	0.0689496667432774%	0.0000000000000000%	0.0000000000000000%	0.0229832222477591%	0.0000000000000000%	0.0000000000000000%	0.0000000000000000%	0.0000000000000000%	0.0000000000000000%	0.0000000000000000%	0.0000000000000000%	0.0000000000000000%	0.0459664444955183%	0.0000000000000000%	0.0000000000000000%	0.0000000000000000%	0.0000000000000000%	0.0000000000000000%	0.0000000000000000%	0.0000000000000000%	0.0000000000000000%	0.0229832222477591%	0.0000000000000000%	0.0000000000000000%	0.0000000000000000%	0.0000000000000000%	0.0000000000000000%	0.0000000000000000%	0.0000000000000000%	0.0000000000000000%
OTU1272	0.0000000000000000%	0.0000000000000000%	0.0000000000000000%	0.0000000000000000%	0.0000000000000000%	0.0000000000000000%	0.0000000000000000%	0.0000000000000000%	0.0000000000000000%	0.0000000000000000%	0.0000000000000000%	0.0000000000000000%	0.0000000000000000%	0.0000000000000000%	0.0000000000000000%	0.0000000000000000%	0.0000000000000000%	0.0459664444955183%	0.0000000000000000%	0.0459664444955183%	0.0000000000000000%	0.0000000000000000%	0.0459664444955183%	0.0000000000000000%	0.0000000000000000%	0.2757986669731100%	0.0000000000000000%	0.0000000000000000%	0.0000000000000000%	0.0000000000000000%	0.0000000000000000%	0.0000000000000000%	0.0000000000000000%	0.0000000000000000%	0.0000000000000000%	0.2987818892208690%	0.1149161112387960%	0.0000000000000000%	0.0459664444955183%	0.0459664444955183%	0.0459664444955183%	0.0000000000000000%	0.0000000000000000%	0.0000000000000000%	0.0000000000000000%	0.0000000000000000%	0.0000000000000000%	0.0459664444955183%	0.0000000000000000%
OTU1273	0.0000000000000000%	0.0000000000000000%	0.0000000000000000%	0.0000000000000000%	0.0000000000000000%	0.0000000000000000%	0.0000000000000000%	0.0000000000000000%	0.0000000000000000%	0.0000000000000000%	0.0000000000000000%	0.0000000000000000%	0.0000000000000000%	0.0000000000000000%	0.0000000000000000%	0.0229832222477591%	0.0000000000000000%	0.0000000000000000%	0.0000000000000000%	0.0459664444955183%	0.0000000000000000%	0.0000000000000000%	0.0229832222477591%	0.0000000000000000%	0.0000000000000000%	0.0000000000000000%	0.0000000000000000%	0.0000000000000000%	0.0459664444955183%	0.0000000000000000%	0.0000000000000000%	0.0000000000000000%	0.0000000000000000%	0.0000000000000000%	0.0000000000000000%	0.0000000000000000%	0.0229832222477591%	0.0459664444955183%	0.0459664444955183%	0.0229832222477591%	0.0000000000000000%	0.0000000000000000%	0.0000000000000000%	0.0000000000000000%	0.0000000000000000%	0.0000000000000000%	0.0229832222477591%	0.0000000000000000%	0.0000000000000000%
OTU1274	0.0000000000000000%	0.0000000000000000%	0.0000000000000000%	0.0000000000000000%	0.0000000000000000%	0.0000000000000000%	0.0000000000000000%	0.0000000000000000%	0.0000000000000000%	0.0000000000000000%	0.0000000000000000%	0.0000000000000000%	0.0000000000000000%	0.0000000000000000%	0.0000000000000000%	0.0000000000000000%	0.0000000000000000%	0.0000000000000000%	0.0000000000000000%	0.0229832222477591%	0.0000000000000000%	0.0000000000000000%	0.0000000000000000%	0.0000000000000000%	0.0000000000000000%	0.0459664444955183%	0.0000000000000000%	0.0000000000000000%	0.0000000000000000%	0.0000000000000000%	0.0000000000000000%	0.0000000000000000%	0.0000000000000000%	0.0000000000000000%	0.0000000000000000%	0.0000000000000000%	0.0689496667432774%	0.0000000000000000%	0.0000000000000000%	0.0459664444955183%	0.0229832222477591%	0.0000000000000000%	0.0000000000000000%	0.0000000000000000%	0.0000000000000000%	0.0000000000000000%	0.0229832222477591%	0.0000000000000000%	0.0000000000000000%
OTU1275	0.0000000000000000%	0.0000000000000000%	0.0000000000000000%	0.0229832222477591%	0.0000000000000000%	0.0000000000000000%	0.0000000000000000%	0.0229832222477591%	0.0000000000000000%	0.0000000000000000%	0.0000000000000000%	0.0000000000000000%	0.0000000000000000%	0.0000000000000000%	0.0229832222477591%	0.1378993334865550%	0.0000000000000000%	0.0000000000000000%	0.0000000000000000%	0.0459664444955183%	0.0000000000000000%	0.0000000000000000%	0.0229832222477591%	0.0000000000000000%	0.0000000000000000%	0.2757986669731100%	0.0000000000000000%	0.0000000000000000%	0.0000000000000000%	0.0000000000000000%	0.0000000000000000%	0.0000000000000000%	0.0000000000000000%	0.0000000000000000%	0.0000000000000000%	0.0229832222477591%	0.0459664444955183%	0.0000000000000000%	0.0229832222477591%	0.0689496667432774%	0.0229832222477591%	0.0000000000000000%	0.0000000000000000%	0.0000000000000000%	0.0000000000000000%	0.0000000000000000%	0.0229832222477591%	0.0229832222477591%	0.0000000000000000%
OTU1276	0.0000000000000000%	0.0000000000000000%	0.0000000000000000%	0.0000000000000000%	0.0229832222477591%	0.0000000000000000%	0.1149161112387960%	0.0000000000000000%	0.0000000000000000%	0.0000000000000000%	0.0229832222477591%	0.0000000000000000%	0.0000000000000000%	0.0229832222477591%	0.0000000000000000%	0.0000000000000000%	0.0229832222477591%	0.0000000000000000%	0.0000000000000000%	0.0000000000000000%	0.0000000000000000%	0.0000000000000000%	0.0000000000000000%	0.0919328889910365%	0.0229832222477591%	0.0000000000000000%	0.0000000000000000%	0.0229832222477591%	0.0000000000000000%	0.0689496667432774%	0.0000000000000000%	0.0000000000000000%	0.0459664444955183%	0.0689496667432774%	0.0000000000000000%	0.0000000000000000%	0.0000000000000000%	0.0000000000000000%	0.0000000000000000%	0.0000000000000000%	0.0000000000000000%	0.0000000000000000%	0.0000000000000000%	0.0000000000000000%	0.0000000000000000%	0.0000000000000000%	0.0000000000000000%	0.0000000000000000%	0.0000000000000000%
OTU1277	0.0000000000000000%	0.0229832222477591%	0.0000000000000000%	0.0000000000000000%	0.0000000000000000%	0.0000000000000000%	0.0000000000000000%	0.0000000000000000%	0.0000000000000000%	0.0000000000000000%	0.0229832222477591%	0.0000000000000000%	0.0000000000000000%	0.0000000000000000%	0.0000000000000000%	0.0000000000000000%	0.0000000000000000%	0.0000000000000000%	0.0000000000000000%	0.0000000000000000%	0.0229832222477591%	0.0000000000000000%	0.0000000000000000%	0.0919328889910365%	0.1378993334865550%	0.0000000000000000%	0.0919328889910365%	0.0000000000000000%	0.0000000000000000%	0.0000000000000000%	0.0000000000000000%	0.0000000000000000%	0.0229832222477591%	0.0229832222477591%	0.0000000000000000%	0.0000000000000000%	0.0000000000000000%	0.0000000000000000%	0.0000000000000000%	0.0000000000000000%	0.0000000000000000%	0.0229832222477591%	0.0459664444955183%	0.0000000000000000%	0.0000000000000000%	0.0000000000000000%	0.0000000000000000%	0.0000000000000000%	0.0000000000000000%
OTU1278	0.0000000000000000%	0.0229832222477591%	0.0229832222477591%	0.0000000000000000%	0.0459664444955183%	0.0000000000000000%	0.0689496667432774%	0.0000000000000000%	0.0000000000000000%	0.0459664444955183%	0.0689496667432774%	0.0000000000000000%	0.0000000000000000%	0.0229832222477591%	0.0000000000000000%	0.0000000000000000%	0.0000000000000000%	0.0000000000000000%	0.0000000000000000%	0.0000000000000000%	0.0229832222477591%	0.0459664444955183%	0.0000000000000000%	0.1149161112387960%	0.1838657779820730%	0.0000000000000000%	0.0000000000000000%	0.0919328889910365%	0.0000000000000000%	0.0000000000000000%	0.0000000000000000%	0.0000000000000000%	0.1149161112387960%	0.0229832222477591%	0.0000000000000000%	0.0000000000000000%	0.0000000000000000%	0.0000000000000000%	0.0000000000000000%	0.0000000000000000%	0.0000000000000000%	0.0000000000000000%	0.0000000000000000%	0.0000000000000000%	0.0229832222477591%	0.0000000000000000%	0.0000000000000000%	0.0000000000000000%	0.0000000000000000%
OTU1279	0.0000000000000000%	0.0000000000000000%	0.0000000000000000%	0.0000000000000000%	0.0000000000000000%	0.0000000000000000%	0.0000000000000000%	0.0000000000000000%	1.2410940013789900%	0.0000000000000000%	0.0000000000000000%	0.0000000000000000%	0.0000000000000000%	0.0000000000000000%	0.0000000000000000%	0.0000000000000000%	0.0000000000000000%	0.0000000000000000%	0.0000000000000000%	0.0000000000000000%	0.0000000000000000%	0.0000000000000000%	0.0000000000000000%	0.0000000000000000%	0.0000000000000000%	0.0000000000000000%	0.0000000000000000%	0.0000000000000000%	0.0000000000000000%	0.0000000000000000%	0.0000000000000000%	0.0000000000000000%	0.0000000000000000%	0.0000000000000000%	0.0000000000000000%	0.0000000000000000%	0.1149161112387960%	0.0000000000000000%	0.3677315559641460%	0.1838657779820730%	0.0000000000000000%	0.0000000000000000%	0.0000000000000000%	0.0000000000000000%	0.0000000000000000%	0.0000000000000000%	0.7354631119282920%	0.2298322224775910%	0.0000000000000000%
OTU128	0.0000000000000000%	0.0000000000000000%	0.0000000000000000%	0.0000000000000000%	0.0000000000000000%	0.0000000000000000%	0.0919328889910365%	0.0000000000000000%	0.0000000000000000%	0.0919328889910365%	0.0689496667432774%	0.0000000000000000%	0.0000000000000000%	0.0229832222477591%	0.0000000000000000%	0.0000000000000000%	0.0000000000000000%	0.0000000000000000%	0.0000000000000000%	0.0000000000000000%	0.0000000000000000%	0.0000000000000000%	0.0000000000000000%	0.1149161112387960%	0.0689496667432774%	0.0000000000000000%	0.0229832222477591%	0.0000000000000000%	0.0000000000000000%	0.0919328889910365%	0.0000000000000000%	0.0000000000000000%	0.1149161112387960%	0.0229832222477591%	0.0000000000000000%	0.0000000000000000%	0.0000000000000000%	0.0000000000000000%	0.0000000000000000%	0.0000000000000000%	0.0000000000000000%	0.0000000000000000%	0.0000000000000000%	0.0000000000000000%	0.0000000000000000%	0.0000000000000000%	0.0000000000000000%	0.0000000000000000%	0.0000000000000000%
OTU1280	0.0000000000000000%	0.0000000000000000%	0.0000000000000000%	0.0000000000000000%	0.0000000000000000%	0.0000000000000000%	0.0000000000000000%	0.0000000000000000%	0.0000000000000000%	0.0000000000000000%	0.0000000000000000%	0.0000000000000000%	0.0000000000000000%	0.0000000000000000%	0.0000000000000000%	0.0000000000000000%	0.0000000000000000%	0.0000000000000000%	0.0000000000000000%	0.0000000000000000%	0.0000000000000000%	0.0000000000000000%	0.0000000000000000%	0.0689496667432774%	0.0919328889910365%	0.0000000000000000%	0.0000000000000000%	0.0000000000000000%	0.0000000000000000%	0.0000000000000000%	0.0000000000000000%	0.0000000000000000%	0.0459664444955183%	0.0000000000000000%	0.0000000000000000%	0.0000000000000000%	0.0000000000000000%	0.0000000000000000%	0.0000000000000000%	0.0000000000000000%	0.0000000000000000%	0.0000000000000000%	0.0000000000000000%	0.0000000000000000%	0.0000000000000000%	0.0000000000000000%	0.0000000000000000%	0.0000000000000000%	0.0000000000000000%
OTU1281	0.0000000000000000%	0.0000000000000000%	0.0000000000000000%	0.0000000000000000%	0.0000000000000000%	0.0000000000000000%	0.0000000000000000%	0.0000000000000000%	0.0459664444955183%	0.0000000000000000%	0.0000000000000000%	0.0000000000000000%	0.0000000000000000%	0.0000000000000000%	0.0000000000000000%	0.1838657779820730%	0.0000000000000000%	0.0000000000000000%	0.0000000000000000%	0.0919328889910365%	0.0000000000000000%	0.0000000000000000%	0.1838657779820730%	0.0000000000000000%	0.0000000000000000%	0.1378993334865550%	0.0000000000000000%	0.0000000000000000%	0.1608825557343140%	0.0000000000000000%	0.0000000000000000%	0.0229832222477591%	0.0000000000000000%	0.0000000000000000%	0.0459664444955183%	0.0689496667432774%	0.0000000000000000%	0.0919328889910365%	0.0000000000000000%	0.1149161112387960%	0.4136980004596640%	0.0000000000000000%	0.0000000000000000%	0.0000000000000000%	0.0000000000000000%	0.0000000000000000%	0.0229832222477591%	0.0229832222477591%	0.0000000000000000%
OTU1282	0.0000000000000000%	0.0000000000000000%	0.0000000000000000%	0.0000000000000000%	0.0000000000000000%	0.0000000000000000%	0.0000000000000000%	0.0000000000000000%	0.0000000000000000%	0.0000000000000000%	0.0000000000000000%	0.0000000000000000%	0.0229832222477591%	0.0000000000000000%	0.0000000000000000%	0.0229832222477591%	0.0000000000000000%	0.0000000000000000%	0.0000000000000000%	0.0000000000000000%	0.0000000000000000%	0.0000000000000000%	0.0000000000000000%	0.0000000000000000%	0.0000000000000000%	0.0000000000000000%	0.0000000000000000%	0.0000000000000000%	0.0229832222477591%	0.0000000000000000%	0.0000000000000000%	0.0000000000000000%	0.0000000000000000%	0.0000000000000000%	0.0000000000000000%	0.1608825557343140%	0.0000000000000000%	0.0000000000000000%	0.0000000000000000%	0.0000000000000000%	0.1149161112387960%	0.0000000000000000%	0.0000000000000000%	0.0000000000000000%	0.0000000000000000%	0.0000000000000000%	0.0000000000000000%	0.0000000000000000%	0.0000000000000000%
OTU1283	0.0000000000000000%	0.0000000000000000%	0.0000000000000000%	0.0000000000000000%	0.0000000000000000%	0.0000000000000000%	0.0000000000000000%	0.0229832222477591%	0.0000000000000000%	0.0000000000000000%	0.0000000000000000%	0.3677315559641460%	0.0459664444955183%	0.0000000000000000%	0.0459664444955183%	0.3907147782119050%	0.0000000000000000%	0.0459664444955183%	0.0000000000000000%	0.2528154447253500%	0.0000000000000000%	0.0000000000000000%	0.1838657779820730%	0.0000000000000000%	0.0000000000000000%	0.2528154447253500%	0.0000000000000000%	0.0000000000000000%	0.0919328889910365%	0.0000000000000000%	0.6665134451850150%	0.2068490002298320%	0.0000000000000000%	0.0000000000000000%	0.2068490002298320%	0.0689496667432774%	0.0229832222477591%	0.0000000000000000%	0.2528154447253500%	0.0000000000000000%	0.1838657779820730%	0.0000000000000000%	0.0000000000000000%	0.0000000000000000%	0.0000000000000000%	0.0000000000000000%	0.0000000000000000%	0.2757986669731100%	0.0000000000000000%
OTU1284	0.0000000000000000%	0.0000000000000000%	0.0000000000000000%	0.0000000000000000%	0.0000000000000000%	0.0000000000000000%	0.0000000000000000%	0.0229832222477591%	0.0000000000000000%	0.0000000000000000%	0.0000000000000000%	0.0000000000000000%	0.0459664444955183%	0.0229832222477591%	0.0000000000000000%	0.0229832222477591%	0.0000000000000000%	0.0459664444955183%	0.0229832222477591%	0.1149161112387960%	0.0000000000000000%	0.0000000000000000%	0.0000000000000000%	0.0000000000000000%	0.0000000000000000%	0.1378993334865550%	0.0000000000000000%	0.0000000000000000%	0.0229832222477591%	0.0000000000000000%	0.0229832222477591%	0.0229832222477591%	0.0000000000000000%	0.0000000000000000%	0.0000000000000000%	0.0459664444955183%	0.1378993334865550%	0.0000000000000000%	0.0229832222477591%	0.0689496667432774%	0.0229832222477591%	0.0000000000000000%	0.0000000000000000%	0.0000000000000000%	0.0000000000000000%	0.0000000000000000%	0.0919328889910365%	0.0000000000000000%	0.0000000000000000%
OTU1285	0.0000000000000000%	0.0459664444955183%	0.0229832222477591%	0.0000000000000000%	0.0000000000000000%	0.0919328889910365%	0.0000000000000000%	0.0000000000000000%	0.0000000000000000%	0.0000000000000000%	0.0000000000000000%	0.0000000000000000%	0.0000000000000000%	0.0000000000000000%	0.0229832222477591%	0.0000000000000000%	0.0000000000000000%	0.0000000000000000%	0.0000000000000000%	0.0000000000000000%	0.0000000000000000%	0.0000000000000000%	0.0000000000000000%	0.0000000000000000%	0.0000000000000000%	0.0000000000000000%	0.0000000000000000%	0.0000000000000000%	0.0000000000000000%	0.0000000000000000%	0.0000000000000000%	0.0000000000000000%	0.0000000000000000%	0.0000000000000000%	0.0000000000000000%	0.0000000000000000%	0.0000000000000000%	0.0000000000000000%	0.0000000000000000%	0.0000000000000000%	0.0689496667432774%	0.0000000000000000%	0.0000000000000000%	0.0000000000000000%	0.0000000000000000%	0.0000000000000000%	0.0000000000000000%	0.0000000000000000%	0.0000000000000000%
OTU1286	0.0000000000000000%	0.0000000000000000%	0.0000000000000000%	0.0000000000000000%	0.0000000000000000%	0.0000000000000000%	0.0000000000000000%	0.2757986669731100%	0.0919328889910365%	0.0000000000000000%	0.0000000000000000%	0.0229832222477591%	0.0000000000000000%	0.0000000000000000%	0.0459664444955183%	0.0000000000000000%	0.0000000000000000%	0.1378993334865550%	0.1149161112387960%	0.0229832222477591%	0.0000000000000000%	0.0000000000000000%	0.0229832222477591%	0.0000000000000000%	0.0000000000000000%	0.0229832222477591%	0.0000000000000000%	0.0000000000000000%	0.0229832222477591%	0.0000000000000000%	0.0000000000000000%	0.0000000000000000%	0.0000000000000000%	0.0000000000000000%	0.0459664444955183%	0.0229832222477591%	0.0229832222477591%	0.0229832222477591%	0.0000000000000000%	0.0459664444955183%	0.0459664444955183%	0.0000000000000000%	0.0000000000000000%	0.0000000000000000%	0.0000000000000000%	0.0000000000000000%	0.0229832222477591%	0.0689496667432774%	0.0000000000000000%
OTU1287	0.0000000000000000%	0.0000000000000000%	0.0000000000000000%	0.0000000000000000%	0.0000000000000000%	0.0000000000000000%	0.0000000000000000%	0.0000000000000000%	0.0000000000000000%	0.0000000000000000%	0.0000000000000000%	0.0000000000000000%	0.0000000000000000%	0.0000000000000000%	0.0000000000000000%	0.0000000000000000%	0.0000000000000000%	0.0000000000000000%	0.0000000000000000%	0.0000000000000000%	0.0000000000000000%	0.0000000000000000%	0.0000000000000000%	0.0000000000000000%	0.0000000000000000%	0.0000000000000000%	0.0000000000000000%	0.0000000000000000%	0.0000000000000000%	0.0000000000000000%	0.0000000000000000%	0.0000000000000000%	0.0000000000000000%	0.0000000000000000%	0.0000000000000000%	0.0000000000000000%	0.0000000000000000%	0.0000000000000000%	0.0000000000000000%	0.0000000000000000%	0.0000000000000000%	0.0000000000000000%	0.0000000000000000%	0.0000000000000000%	0.0000000000000000%	0.0000000000000000%	0.0000000000000000%	0.0000000000000000%	0.0000000000000000%
OTU1288	0.0000000000000000%	0.0000000000000000%	0.0000000000000000%	0.0000000000000000%	0.0000000000000000%	0.0000000000000000%	0.0000000000000000%	0.0000000000000000%	0.0000000000000000%	0.0000000000000000%	0.0000000000000000%	0.0919328889910365%	0.0000000000000000%	0.0000000000000000%	0.0459664444955183%	0.0229832222477591%	0.0000000000000000%	0.0000000000000000%	0.0000000000000000%	0.0000000000000000%	0.0000000000000000%	0.0000000000000000%	0.0000000000000000%	0.0000000000000000%	0.0000000000000000%	0.0000000000000000%	0.0000000000000000%	0.0000000000000000%	0.0000000000000000%	0.0000000000000000%	0.0000000000000000%	0.0000000000000000%	0.0000000000000000%	0.0000000000000000%	0.0919328889910365%	0.0000000000000000%	0.0229832222477591%	0.0000000000000000%	0.1608825557343140%	0.0000000000000000%	0.0000000000000000%	0.0000000000000000%	0.0000000000000000%	0.0000000000000000%	0.0000000000000000%	0.0000000000000000%	0.0000000000000000%	0.0000000000000000%	0.0000000000000000%
OTU1289	0.0000000000000000%	0.0000000000000000%	0.0000000000000000%	0.0000000000000000%	0.0000000000000000%	0.0000000000000000%	0.0000000000000000%	0.0000000000000000%	0.0000000000000000%	0.0000000000000000%	0.0000000000000000%	0.0000000000000000%	0.0000000000000000%	0.0000000000000000%	0.0000000000000000%	0.0000000000000000%	0.0000000000000000%	0.0000000000000000%	0.0000000000000000%	0.0000000000000000%	0.0000000000000000%	0.0000000000000000%	0.0000000000000000%	0.0000000000000000%	0.0000000000000000%	0.0000000000000000%	0.0000000000000000%	0.0000000000000000%	0.0000000000000000%	0.0000000000000000%	0.0000000000000000%	0.0000000000000000%	0.0000000000000000%	0.0000000000000000%	0.0000000000000000%	0.0000000000000000%	0.0000000000000000%	0.0000000000000000%	0.0000000000000000%	0.0000000000000000%	0.0000000000000000%	0.0689496667432774%	0.0459664444955183%	0.0229832222477591%	0.0229832222477591%	0.5975637784417380%	0.0000000000000000%	0.0000000000000000%	0.0459664444955183%
OTU129	0.0000000000000000%	0.0000000000000000%	0.0000000000000000%	0.0229832222477591%	0.0000000000000000%	0.0000000000000000%	0.0000000000000000%	0.0229832222477591%	0.0000000000000000%	0.0000000000000000%	0.0000000000000000%	0.0229832222477591%	0.0229832222477591%	0.0000000000000000%	0.0000000000000000%	0.0000000000000000%	0.0000000000000000%	0.0000000000000000%	0.0000000000000000%	0.0000000000000000%	0.0000000000000000%	0.0000000000000000%	0.0229832222477591%	0.0000000000000000%	0.0000000000000000%	0.0000000000000000%	0.0000000000000000%	0.0000000000000000%	0.0000000000000000%	0.0000000000000000%	0.0000000000000000%	0.0000000000000000%	0.0000000000000000%	0.0000000000000000%	0.0229832222477591%	0.0229832222477591%	0.0000000000000000%	0.2298322224775910%	0.0000000000000000%	0.0000000000000000%	0.0000000000000000%	0.0000000000000000%	0.0000000000000000%	0.0000000000000000%	0.0000000000000000%	0.0000000000000000%	0.0000000000000000%	0.0000000000000000%	0.0000000000000000%
OTU1290	0.0000000000000000%	0.0000000000000000%	0.0000000000000000%	0.0000000000000000%	0.0000000000000000%	0.0000000000000000%	0.0000000000000000%	0.0000000000000000%	0.0000000000000000%	0.0000000000000000%	0.0000000000000000%	0.0000000000000000%	0.0000000000000000%	0.0000000000000000%	0.0000000000000000%	0.0000000000000000%	0.0000000000000000%	0.0000000000000000%	0.0000000000000000%	0.0000000000000000%	0.0000000000000000%	0.0000000000000000%	0.0000000000000000%	0.0000000000000000%	0.0000000000000000%	0.0459664444955183%	0.0000000000000000%	0.0000000000000000%	0.0000000000000000%	0.0000000000000000%	0.0000000000000000%	0.0000000000000000%	0.0000000000000000%	0.0000000000000000%	0.0000000000000000%	0.0000000000000000%	0.0000000000000000%	0.0000000000000000%	0.2987818892208690%	0.0000000000000000%	0.0000000000000000%	0.0000000000000000%	0.0000000000000000%	0.0000000000000000%	0.0000000000000000%	0.0000000000000000%	0.0000000000000000%	0.0000000000000000%	0.0000000000000000%
OTU1291	0.0000000000000000%	0.0000000000000000%	0.0000000000000000%	0.0229832222477591%	0.0000000000000000%	0.0000000000000000%	0.0000000000000000%	0.0000000000000000%	0.0000000000000000%	0.0000000000000000%	0.0000000000000000%	0.0000000000000000%	0.2528154447253500%	0.0000000000000000%	0.0000000000000000%	0.0000000000000000%	0.0000000000000000%	0.0689496667432774%	0.1149161112387960%	0.0000000000000000%	0.0000000000000000%	0.0000000000000000%	0.2298322224775910%	0.0000000000000000%	0.0000000000000000%	0.0229832222477591%	0.0000000000000000%	0.0000000000000000%	0.0000000000000000%	0.0000000000000000%	0.0000000000000000%	0.0229832222477591%	0.0000000000000000%	0.0000000000000000%	0.0000000000000000%	0.0229832222477591%	0.0000000000000000%	0.0689496667432774%	0.0689496667432774%	0.6205470006894970%	0.0229832222477591%	0.0000000000000000%	0.0000000000000000%	0.0000000000000000%	0.0000000000000000%	0.0000000000000000%	0.0000000000000000%	0.0000000000000000%	0.0000000000000000%
OTU1292	0.0000000000000000%	0.0000000000000000%	0.0000000000000000%	0.0000000000000000%	0.0000000000000000%	0.0000000000000000%	0.0000000000000000%	0.0000000000000000%	0.0000000000000000%	0.0000000000000000%	0.0000000000000000%	0.0000000000000000%	0.0000000000000000%	0.0000000000000000%	0.0000000000000000%	0.0000000000000000%	0.0000000000000000%	0.0000000000000000%	0.0000000000000000%	0.0000000000000000%	0.0000000000000000%	0.0000000000000000%	0.0000000000000000%	0.0000000000000000%	0.0000000000000000%	0.0000000000000000%	0.0000000000000000%	0.0000000000000000%	0.0000000000000000%	0.0000000000000000%	0.0000000000000000%	0.0000000000000000%	0.0000000000000000%	0.0000000000000000%	0.0000000000000000%	0.0000000000000000%	0.1149161112387960%	0.0000000000000000%	0.0000000000000000%	0.1608825557343140%	0.0000000000000000%	0.0000000000000000%	0.0000000000000000%	0.0000000000000000%	0.0000000000000000%	0.0000000000000000%	0.0000000000000000%	0.0000000000000000%	0.0000000000000000%
OTU1293	0.0000000000000000%	0.0000000000000000%	0.0000000000000000%	0.0459664444955183%	0.0229832222477591%	0.0000000000000000%	0.0000000000000000%	0.0000000000000000%	0.0000000000000000%	0.0000000000000000%	0.0000000000000000%	0.0000000000000000%	0.0000000000000000%	0.0000000000000000%	0.0689496667432774%	0.0459664444955183%	0.0000000000000000%	0.0000000000000000%	0.0000000000000000%	0.0459664444955183%	0.0000000000000000%	0.0000000000000000%	0.0459664444955183%	0.0000000000000000%	0.0000000000000000%	0.0459664444955183%	0.0000000000000000%	0.0000000000000000%	0.0000000000000000%	0.0000000000000000%	0.0000000000000000%	0.0000000000000000%	0.0000000000000000%	0.0000000000000000%	0.0000000000000000%	0.0459664444955183%	0.0459664444955183%	0.0000000000000000%	0.0229832222477591%	0.0229832222477591%	0.0229832222477591%	0.0000000000000000%	0.0000000000000000%	0.0000000000000000%	0.0000000000000000%	0.0000000000000000%	0.0229832222477591%	0.0000000000000000%	0.0000000000000000%
OTU1294	0.0000000000000000%	0.0000000000000000%	0.0000000000000000%	0.0459664444955183%	0.0000000000000000%	0.0000000000000000%	0.0000000000000000%	0.0229832222477591%	0.0000000000000000%	0.0000000000000000%	0.0000000000000000%	0.0229832222477591%	0.0000000000000000%	0.0000000000000000%	0.0459664444955183%	0.0459664444955183%	0.0000000000000000%	0.0000000000000000%	0.0229832222477591%	0.1838657779820730%	0.0000000000000000%	0.0000000000000000%	0.0000000000000000%	0.0000000000000000%	0.0000000000000000%	0.0459664444955183%	0.0000000000000000%	0.0000000000000000%	0.0459664444955183%	0.0000000000000000%	0.0000000000000000%	0.1149161112387960%	0.0000000000000000%	0.0000000000000000%	0.0000000000000000%	0.0229832222477591%	0.0000000000000000%	0.0689496667432774%	0.0689496667432774%	0.0459664444955183%	0.0689496667432774%	0.0000000000000000%	0.0000000000000000%	0.0000000000000000%	0.0000000000000000%	0.0000000000000000%	0.0229832222477591%	0.0459664444955183%	0.0000000000000000%
OTU1295	0.0000000000000000%	0.0000000000000000%	0.0000000000000000%	0.0000000000000000%	0.0000000000000000%	0.0000000000000000%	0.0000000000000000%	0.0000000000000000%	0.0000000000000000%	0.0000000000000000%	0.0000000000000000%	0.0000000000000000%	0.0000000000000000%	0.0000000000000000%	0.0000000000000000%	0.0000000000000000%	0.0000000000000000%	0.0000000000000000%	0.0000000000000000%	0.0689496667432774%	0.0000000000000000%	0.0000000000000000%	0.0000000000000000%	0.0000000000000000%	0.0000000000000000%	0.0000000000000000%	0.0000000000000000%	0.0000000000000000%	0.0000000000000000%	0.0000000000000000%	0.0000000000000000%	0.0000000000000000%	0.0000000000000000%	0.0000000000000000%	0.0000000000000000%	0.0000000000000000%	0.0229832222477591%	0.0000000000000000%	0.0000000000000000%	0.0000000000000000%	0.0229832222477591%	0.0000000000000000%	0.0000000000000000%	0.0000000000000000%	0.0000000000000000%	0.0000000000000000%	0.0000000000000000%	0.0000000000000000%	0.0000000000000000%
OTU1296	0.0000000000000000%	0.0000000000000000%	0.0000000000000000%	0.0000000000000000%	0.0000000000000000%	0.0000000000000000%	0.0000000000000000%	0.0000000000000000%	0.0229832222477591%	0.0000000000000000%	0.0000000000000000%	0.0000000000000000%	0.0000000000000000%	0.0000000000000000%	0.0000000000000000%	0.0000000000000000%	0.0000000000000000%	0.0689496667432774%	0.0000000000000000%	0.0000000000000000%	0.0000000000000000%	0.0000000000000000%	0.0000000000000000%	0.0000000000000000%	0.0000000000000000%	0.0000000000000000%	0.0000000000000000%	0.0000000000000000%	0.0229832222477591%	0.0000000000000000%	0.0000000000000000%	0.0000000000000000%	0.0000000000000000%	0.0000000000000000%	0.0000000000000000%	0.0000000000000000%	0.0000000000000000%	0.0000000000000000%	0.0000000000000000%	0.0000000000000000%	0.0000000000000000%	0.0000000000000000%	0.0000000000000000%	0.0000000000000000%	0.0000000000000000%	0.0000000000000000%	0.0000000000000000%	0.0000000000000000%	0.0000000000000000%
OTU1297	0.0000000000000000%	0.0000000000000000%	0.0000000000000000%	0.0000000000000000%	0.0000000000000000%	0.0000000000000000%	0.0000000000000000%	0.0000000000000000%	0.0000000000000000%	0.0000000000000000%	0.0000000000000000%	0.0000000000000000%	0.0000000000000000%	0.0000000000000000%	0.0000000000000000%	0.0000000000000000%	0.0000000000000000%	0.0000000000000000%	0.0000000000000000%	0.0000000000000000%	0.0000000000000000%	0.0000000000000000%	0.0000000000000000%	0.0000000000000000%	0.0000000000000000%	0.0000000000000000%	0.0000000000000000%	0.0000000000000000%	0.0000000000000000%	0.0000000000000000%	0.0000000000000000%	0.0000000000000000%	0.0000000000000000%	0.0000000000000000%	0.0000000000000000%	0.0000000000000000%	0.0000000000000000%	0.0000000000000000%	0.0000000000000000%	0.0000000000000000%	0.0000000000000000%	0.0229832222477591%	0.0000000000000000%	13.3762353481958000%	0.0000000000000000%	0.0229832222477591%	0.0000000000000000%	0.0000000000000000%	0.0000000000000000%
OTU13	0.0000000000000000%	0.0000000000000000%	0.0000000000000000%	2.3672718915191900%	0.0000000000000000%	0.0000000000000000%	0.0000000000000000%	0.0000000000000000%	0.0000000000000000%	0.0000000000000000%	0.0000000000000000%	1.1031946678924400%	0.0919328889910365%	0.0000000000000000%	0.0000000000000000%	0.0000000000000000%	0.0000000000000000%	0.0000000000000000%	1.3560101126177900%	0.0000000000000000%	0.0000000000000000%	0.0000000000000000%	0.0000000000000000%	0.0000000000000000%	0.0000000000000000%	0.0000000000000000%	0.0000000000000000%	0.0000000000000000%	0.0000000000000000%	0.0000000000000000%	0.0000000000000000%	0.0000000000000000%	0.0000000000000000%	0.0000000000000000%	0.3217651114686280%	0.0000000000000000%	0.0000000000000000%	0.0000000000000000%	0.0000000000000000%	0.0000000000000000%	0.0000000000000000%	0.0000000000000000%	0.0000000000000000%	0.0000000000000000%	0.0000000000000000%	0.0000000000000000%	0.0000000000000000%	0.0000000000000000%	0.0000000000000000%
OTU130	0.0000000000000000%	0.0459664444955183%	0.0229832222477591%	0.0000000000000000%	0.0000000000000000%	0.0000000000000000%	0.0000000000000000%	0.0000000000000000%	0.0000000000000000%	0.0000000000000000%	0.0000000000000000%	0.0000000000000000%	0.0000000000000000%	0.0000000000000000%	0.0000000000000000%	0.0000000000000000%	0.0000000000000000%	0.0000000000000000%	0.0000000000000000%	0.0000000000000000%	0.0000000000000000%	0.0000000000000000%	0.0000000000000000%	0.0459664444955183%	0.0000000000000000%	0.0000000000000000%	0.0000000000000000%	0.0000000000000000%	0.0000000000000000%	0.0000000000000000%	0.0000000000000000%	0.0000000000000000%	0.0000000000000000%	0.0000000000000000%	0.0000000000000000%	0.0000000000000000%	0.0000000000000000%	0.0000000000000000%	0.0000000000000000%	0.0000000000000000%	0.0000000000000000%	0.0000000000000000%	0.0000000000000000%	0.0000000000000000%	0.0000000000000000%	0.0000000000000000%	0.0000000000000000%	0.0000000000000000%	0.0000000000000000%
OTU1302	0.0000000000000000%	0.0000000000000000%	0.0000000000000000%	0.0000000000000000%	0.0000000000000000%	0.0000000000000000%	0.0000000000000000%	0.0000000000000000%	0.0000000000000000%	0.0000000000000000%	0.0000000000000000%	0.0000000000000000%	0.0000000000000000%	0.0000000000000000%	0.0000000000000000%	0.0000000000000000%	0.0000000000000000%	0.0000000000000000%	0.0000000000000000%	0.0000000000000000%	0.0000000000000000%	0.0000000000000000%	0.0000000000000000%	0.0000000000000000%	0.0000000000000000%	0.0000000000000000%	0.0000000000000000%	0.0000000000000000%	0.0000000000000000%	0.0000000000000000%	0.0000000000000000%	0.0000000000000000%	0.0000000000000000%	0.0000000000000000%	0.0000000000000000%	0.0000000000000000%	0.0000000000000000%	0.0000000000000000%	0.0000000000000000%	0.0000000000000000%	0.0000000000000000%	0.0000000000000000%	0.0000000000000000%	0.0000000000000000%	0.0000000000000000%	0.0000000000000000%	0.0000000000000000%	0.0000000000000000%	0.0000000000000000%
OTU1303	0.0229832222477591%	0.0000000000000000%	0.0000000000000000%	0.0000000000000000%	0.0000000000000000%	0.0000000000000000%	0.0000000000000000%	0.0000000000000000%	0.0229832222477591%	0.0000000000000000%	0.0000000000000000%	0.0000000000000000%	0.0000000000000000%	0.0000000000000000%	0.0000000000000000%	0.0000000000000000%	0.0000000000000000%	0.0000000000000000%	0.0000000000000000%	0.0000000000000000%	0.0000000000000000%	0.0000000000000000%	0.0000000000000000%	0.0000000000000000%	0.0000000000000000%	0.0000000000000000%	0.0000000000000000%	0.0229832222477591%	0.0000000000000000%	0.0000000000000000%	0.0000000000000000%	0.0000000000000000%	0.0000000000000000%	0.0000000000000000%	0.0000000000000000%	0.0000000000000000%	0.0000000000000000%	0.0000000000000000%	0.0000000000000000%	0.0229832222477591%	0.0000000000000000%	0.0000000000000000%	0.0229832222477591%	0.0000000000000000%	0.0000000000000000%	0.0000000000000000%	0.0229832222477591%	0.0000000000000000%	0.0000000000000000%
OTU1304	0.0000000000000000%	0.0000000000000000%	0.0000000000000000%	0.0000000000000000%	0.0000000000000000%	0.0000000000000000%	0.0000000000000000%	0.0229832222477591%	0.0000000000000000%	0.0000000000000000%	0.0000000000000000%	0.0000000000000000%	0.0000000000000000%	0.0000000000000000%	0.0000000000000000%	0.1378993334865550%	0.0000000000000000%	0.0000000000000000%	0.0459664444955183%	0.0000000000000000%	0.0000000000000000%	0.0000000000000000%	0.0000000000000000%	0.0000000000000000%	0.0000000000000000%	0.0689496667432774%	0.0000000000000000%	0.0000000000000000%	0.0229832222477591%	0.0000000000000000%	0.0000000000000000%	0.0000000000000000%	0.0000000000000000%	0.0000000000000000%	0.1149161112387960%	0.0000000000000000%	0.0229832222477591%	0.0000000000000000%	0.0459664444955183%	0.0000000000000000%	0.2987818892208690%	0.0000000000000000%	0.0000000000000000%	0.0000000000000000%	0.0000000000000000%	0.0000000000000000%	0.0000000000000000%	0.0459664444955183%	0.0000000000000000%
OTU1305	0.0000000000000000%	0.0000000000000000%	0.0000000000000000%	0.0689496667432774%	0.0000000000000000%	0.0000000000000000%	0.0000000000000000%	0.0000000000000000%	0.0000000000000000%	0.0000000000000000%	0.0000000000000000%	0.0000000000000000%	0.0000000000000000%	0.0000000000000000%	0.0000000000000000%	0.0000000000000000%	0.0000000000000000%	0.0000000000000000%	0.0459664444955183%	0.0229832222477591%	0.0000000000000000%	0.0000000000000000%	0.0000000000000000%	0.0000000000000000%	0.0000000000000000%	0.0000000000000000%	0.0000000000000000%	0.0000000000000000%	0.0000000000000000%	0.0000000000000000%	0.0000000000000000%	0.0229832222477591%	0.0000000000000000%	0.0000000000000000%	0.0000000000000000%	0.0229832222477591%	0.0000000000000000%	0.0229832222477591%	0.0000000000000000%	0.0000000000000000%	0.0229832222477591%	0.0000000000000000%	0.0000000000000000%	0.0000000000000000%	0.0000000000000000%	0.0000000000000000%	0.0229832222477591%	0.0000000000000000%	0.0000000000000000%
OTU1306	0.0000000000000000%	0.0000000000000000%	0.0229832222477591%	0.0000000000000000%	0.0000000000000000%	0.0000000000000000%	0.0229832222477591%	0.0000000000000000%	0.0000000000000000%	0.0229832222477591%	0.0000000000000000%	0.0000000000000000%	0.0000000000000000%	0.0229832222477591%	0.0000000000000000%	0.0000000000000000%	0.0000000000000000%	0.0000000000000000%	0.0000000000000000%	0.0000000000000000%	0.0229832222477591%	0.0229832222477591%	0.0000000000000000%	0.0000000000000000%	0.0459664444955183%	0.0000000000000000%	0.0000000000000000%	0.1378993334865550%	0.0000000000000000%	0.0459664444955183%	0.0000000000000000%	0.0000000000000000%	0.0000000000000000%	0.0229832222477591%	0.0000000000000000%	0.0000000000000000%	0.0000000000000000%	0.0000000000000000%	0.0000000000000000%	0.0000000000000000%	0.0000000000000000%	1.4709262238565800%	0.0000000000000000%	0.0000000000000000%	0.1608825557343140%	0.0000000000000000%	0.0000000000000000%	0.0000000000000000%	0.0000000000000000%
OTU1307	0.0000000000000000%	0.0000000000000000%	0.0000000000000000%	0.0000000000000000%	0.0000000000000000%	0.0000000000000000%	0.0000000000000000%	0.0000000000000000%	0.0000000000000000%	0.0000000000000000%	0.0000000000000000%	0.0000000000000000%	0.0000000000000000%	0.0000000000000000%	0.0000000000000000%	0.0000000000000000%	0.0000000000000000%	0.0000000000000000%	0.0000000000000000%	0.0000000000000000%	0.0000000000000000%	0.0000000000000000%	0.0000000000000000%	0.0000000000000000%	0.0000000000000000%	0.0000000000000000%	0.0000000000000000%	0.0000000000000000%	0.0000000000000000%	0.0000000000000000%	0.0000000000000000%	0.0000000000000000%	0.0000000000000000%	0.0000000000000000%	0.0000000000000000%	0.0000000000000000%	0.0000000000000000%	0.0000000000000000%	0.0000000000000000%	0.0000000000000000%	0.0000000000000000%	0.0689496667432774%	0.2298322224775910%	0.1838657779820730%	0.0000000000000000%	0.0919328889910365%	0.0000000000000000%	0.0000000000000000%	0.1378993334865550%
OTU1308	0.0000000000000000%	0.0000000000000000%	0.0000000000000000%	0.0000000000000000%	0.0000000000000000%	0.0000000000000000%	0.0000000000000000%	0.0000000000000000%	0.0000000000000000%	0.0000000000000000%	0.0000000000000000%	0.0000000000000000%	0.0000000000000000%	0.0000000000000000%	0.0000000000000000%	0.0000000000000000%	0.0000000000000000%	0.0000000000000000%	0.0000000000000000%	0.0000000000000000%	0.0000000000000000%	0.0000000000000000%	0.0000000000000000%	0.0000000000000000%	0.0000000000000000%	0.0000000000000000%	0.0000000000000000%	0.0000000000000000%	0.0000000000000000%	0.0000000000000000%	0.0000000000000000%	0.0000000000000000%	0.0000000000000000%	0.0000000000000000%	0.0000000000000000%	0.0000000000000000%	0.0000000000000000%	0.0000000000000000%	0.0000000000000000%	0.0000000000000000%	0.0000000000000000%	0.0459664444955183%	0.0000000000000000%	0.0000000000000000%	0.0459664444955183%	0.0689496667432774%	0.0000000000000000%	0.0000000000000000%	0.0000000000000000%
OTU1309	0.0000000000000000%	0.0000000000000000%	0.0000000000000000%	0.2987818892208690%	0.0000000000000000%	0.0000000000000000%	0.0000000000000000%	0.0919328889910365%	0.0919328889910365%	0.0000000000000000%	0.0000000000000000%	0.3447483337163870%	0.0459664444955183%	0.0000000000000000%	0.1378993334865550%	0.0459664444955183%	0.0000000000000000%	0.6205470006894970%	0.0229832222477591%	0.0000000000000000%	0.0000000000000000%	0.0000000000000000%	0.0459664444955183%	0.0000000000000000%	0.0000000000000000%	0.0919328889910365%	0.0000000000000000%	0.0000000000000000%	0.0229832222477591%	0.0000000000000000%	0.0000000000000000%	0.0000000000000000%	0.0000000000000000%	0.0000000000000000%	0.0229832222477591%	0.0689496667432774%	0.0000000000000000%	0.0459664444955183%	0.0000000000000000%	0.0000000000000000%	0.0229832222477591%	0.0000000000000000%	0.0000000000000000%	0.0000000000000000%	0.0000000000000000%	0.0000000000000000%	0.3447483337163870%	0.0459664444955183%	0.0000000000000000%
OTU131	0.0000000000000000%	0.0000000000000000%	0.0000000000000000%	0.0000000000000000%	0.0000000000000000%	0.0000000000000000%	0.0000000000000000%	0.0000000000000000%	0.2987818892208690%	0.0000000000000000%	0.0000000000000000%	0.0000000000000000%	0.0000000000000000%	0.0000000000000000%	0.0000000000000000%	0.0000000000000000%	0.0000000000000000%	0.0000000000000000%	0.1608825557343140%	0.1149161112387960%	0.0000000000000000%	0.0000000000000000%	0.0000000000000000%	0.0000000000000000%	0.0000000000000000%	0.0000000000000000%	0.0000000000000000%	0.0000000000000000%	0.0229832222477591%	0.0000000000000000%	0.0000000000000000%	0.0229832222477591%	0.0000000000000000%	0.0000000000000000%	0.0000000000000000%	0.0000000000000000%	0.0459664444955183%	0.0000000000000000%	0.0459664444955183%	0.0229832222477591%	0.0000000000000000%	0.0000000000000000%	0.0000000000000000%	0.0000000000000000%	0.0000000000000000%	0.0000000000000000%	0.0229832222477591%	0.0000000000000000%	0.0000000000000000%
OTU1310	0.0000000000000000%	0.0000000000000000%	0.0000000000000000%	0.0000000000000000%	0.0000000000000000%	0.0000000000000000%	0.0000000000000000%	0.0000000000000000%	0.0000000000000000%	0.0000000000000000%	0.0000000000000000%	0.0000000000000000%	0.0000000000000000%	0.0000000000000000%	0.0000000000000000%	0.0000000000000000%	0.0000000000000000%	0.0000000000000000%	0.0000000000000000%	0.0000000000000000%	0.0000000000000000%	0.0000000000000000%	0.0000000000000000%	0.0000000000000000%	0.0000000000000000%	0.0000000000000000%	0.0000000000000000%	0.0000000000000000%	0.0000000000000000%	0.0000000000000000%	0.0000000000000000%	0.0000000000000000%	0.0000000000000000%	0.0000000000000000%	0.0000000000000000%	0.0000000000000000%	0.0000000000000000%	0.0000000000000000%	0.0000000000000000%	0.0000000000000000%	0.0000000000000000%	0.0919328889910365%	0.0689496667432774%	0.0459664444955183%	0.0000000000000000%	0.0229832222477591%	0.0000000000000000%	0.0000000000000000%	0.0000000000000000%
OTU1311	0.0000000000000000%	0.0000000000000000%	0.0000000000000000%	0.0000000000000000%	0.0000000000000000%	0.0000000000000000%	0.0000000000000000%	0.0000000000000000%	0.0000000000000000%	0.0000000000000000%	0.0000000000000000%	0.0000000000000000%	0.0000000000000000%	0.0000000000000000%	0.0000000000000000%	0.0000000000000000%	0.0000000000000000%	0.0000000000000000%	0.0000000000000000%	0.0000000000000000%	0.0000000000000000%	0.0000000000000000%	0.0000000000000000%	0.0000000000000000%	0.0000000000000000%	0.0000000000000000%	0.0000000000000000%	0.0000000000000000%	0.0000000000000000%	0.0000000000000000%	0.0000000000000000%	0.0000000000000000%	0.0000000000000000%	0.0000000000000000%	0.0000000000000000%	0.0000000000000000%	0.0000000000000000%	0.0000000000000000%	0.0000000000000000%	0.0000000000000000%	0.0000000000000000%	0.0000000000000000%	0.1149161112387960%	0.2528154447253500%	0.0000000000000000%	0.1608825557343140%	0.0000000000000000%	0.0000000000000000%	0.0000000000000000%
OTU1312	0.0000000000000000%	0.0000000000000000%	0.0000000000000000%	0.0000000000000000%	0.0000000000000000%	0.0000000000000000%	0.0000000000000000%	0.0000000000000000%	0.0000000000000000%	0.0000000000000000%	0.0000000000000000%	0.0000000000000000%	0.0000000000000000%	0.0000000000000000%	0.0000000000000000%	0.0000000000000000%	0.0000000000000000%	0.0000000000000000%	0.0000000000000000%	0.0000000000000000%	0.0000000000000000%	0.0000000000000000%	0.0000000000000000%	0.0000000000000000%	0.0000000000000000%	0.0000000000000000%	0.0000000000000000%	0.0000000000000000%	0.0000000000000000%	0.0000000000000000%	0.0000000000000000%	0.0000000000000000%	0.0000000000000000%	0.0000000000000000%	0.0000000000000000%	0.0000000000000000%	0.0000000000000000%	0.0000000000000000%	0.0000000000000000%	0.0000000000000000%	0.0000000000000000%	0.0919328889910365%	0.3677315559641460%	0.3217651114686280%	0.0689496667432774%	0.1838657779820730%	0.0000000000000000%	0.0000000000000000%	0.0919328889910365%
OTU1313	0.0229832222477591%	0.0000000000000000%	0.0000000000000000%	0.0000000000000000%	0.0000000000000000%	0.0000000000000000%	0.0000000000000000%	0.0000000000000000%	0.0000000000000000%	0.0000000000000000%	0.0000000000000000%	0.0000000000000000%	0.0000000000000000%	0.0000000000000000%	0.0000000000000000%	0.0000000000000000%	0.0000000000000000%	0.0000000000000000%	0.0000000000000000%	0.0000000000000000%	0.0000000000000000%	0.0000000000000000%	0.0000000000000000%	0.0000000000000000%	0.0000000000000000%	0.0000000000000000%	0.0000000000000000%	0.0000000000000000%	0.0000000000000000%	0.0000000000000000%	0.0000000000000000%	0.0000000000000000%	0.0000000000000000%	0.0000000000000000%	0.0000000000000000%	0.0000000000000000%	0.0000000000000000%	0.0000000000000000%	0.0000000000000000%	0.0000000000000000%	0.0000000000000000%	0.0000000000000000%	0.3677315559641460%	0.0459664444955183%	0.0000000000000000%	0.0689496667432774%	0.0229832222477591%	0.0000000000000000%	0.0689496667432774%
OTU1314	0.0000000000000000%	0.0000000000000000%	0.0000000000000000%	0.0000000000000000%	0.0000000000000000%	0.0000000000000000%	0.0000000000000000%	0.0000000000000000%	0.0000000000000000%	0.0000000000000000%	0.0000000000000000%	0.0000000000000000%	0.0000000000000000%	0.0000000000000000%	0.0000000000000000%	0.0000000000000000%	0.0000000000000000%	0.0000000000000000%	0.0000000000000000%	0.0000000000000000%	0.0000000000000000%	0.0000000000000000%	0.0000000000000000%	0.0000000000000000%	0.0000000000000000%	0.0000000000000000%	0.0000000000000000%	0.0000000000000000%	0.0000000000000000%	0.0000000000000000%	0.0000000000000000%	0.0000000000000000%	0.0000000000000000%	0.0000000000000000%	0.0000000000000000%	0.0000000000000000%	0.0000000000000000%	0.0000000000000000%	0.0000000000000000%	0.0000000000000000%	0.0000000000000000%	0.0000000000000000%	0.0919328889910365%	0.0689496667432774%	0.0000000000000000%	0.0919328889910365%	0.0000000000000000%	0.0000000000000000%	0.0229832222477591%
OTU1315	0.0000000000000000%	0.0000000000000000%	0.0000000000000000%	0.0000000000000000%	0.0000000000000000%	0.0000000000000000%	0.0000000000000000%	0.0000000000000000%	0.0000000000000000%	0.0000000000000000%	0.0000000000000000%	0.0000000000000000%	0.0000000000000000%	0.0000000000000000%	0.0000000000000000%	0.0000000000000000%	0.0000000000000000%	0.0000000000000000%	0.0000000000000000%	0.0000000000000000%	0.0000000000000000%	0.0000000000000000%	0.0000000000000000%	0.0000000000000000%	0.0000000000000000%	0.0000000000000000%	0.0000000000000000%	0.0000000000000000%	0.0000000000000000%	0.0000000000000000%	0.0000000000000000%	0.0000000000000000%	0.0000000000000000%	0.0000000000000000%	0.0000000000000000%	0.0000000000000000%	0.0000000000000000%	0.0000000000000000%	0.0000000000000000%	0.0000000000000000%	0.0000000000000000%	0.1149161112387960%	0.0689496667432774%	0.3677315559641460%	0.0000000000000000%	0.2068490002298320%	0.0000000000000000%	0.0000000000000000%	0.1608825557343140%
OTU1316	0.0000000000000000%	0.0000000000000000%	0.0000000000000000%	0.0000000000000000%	0.0000000000000000%	0.0000000000000000%	0.0000000000000000%	0.0000000000000000%	0.0000000000000000%	0.0000000000000000%	0.0000000000000000%	0.0000000000000000%	0.0000000000000000%	0.0000000000000000%	0.0000000000000000%	0.0000000000000000%	0.0000000000000000%	0.0000000000000000%	0.0000000000000000%	0.0000000000000000%	0.0000000000000000%	0.0000000000000000%	0.0000000000000000%	0.0000000000000000%	0.0000000000000000%	0.0000000000000000%	0.0000000000000000%	0.0000000000000000%	0.0000000000000000%	0.0000000000000000%	0.0000000000000000%	0.0000000000000000%	0.0000000000000000%	0.0000000000000000%	0.0000000000000000%	0.0000000000000000%	0.0000000000000000%	0.0000000000000000%	0.0000000000000000%	0.0000000000000000%	0.0000000000000000%	0.0000000000000000%	0.0000000000000000%	0.0459664444955183%	0.0000000000000000%	0.0000000000000000%	0.0000000000000000%	0.0000000000000000%	0.0459664444955183%
OTU1317	0.0000000000000000%	0.0000000000000000%	0.0000000000000000%	0.0000000000000000%	0.0000000000000000%	0.0000000000000000%	0.0000000000000000%	0.0000000000000000%	0.0000000000000000%	0.0000000000000000%	0.0000000000000000%	0.0000000000000000%	0.0000000000000000%	0.0000000000000000%	0.0000000000000000%	0.0000000000000000%	0.0000000000000000%	0.0000000000000000%	0.0000000000000000%	0.0000000000000000%	0.0000000000000000%	0.0000000000000000%	0.0000000000000000%	0.0000000000000000%	0.0000000000000000%	0.0000000000000000%	0.0000000000000000%	0.0000000000000000%	0.0000000000000000%	0.0000000000000000%	0.0000000000000000%	0.0000000000000000%	0.0000000000000000%	0.0000000000000000%	0.0000000000000000%	0.0000000000000000%	0.0000000000000000%	0.0000000000000000%	0.0000000000000000%	0.0000000000000000%	0.0000000000000000%	0.0000000000000000%	0.0000000000000000%	0.0000000000000000%	0.0000000000000000%	0.0459664444955183%	0.0000000000000000%	0.0000000000000000%	0.0000000000000000%
OTU1318	0.0000000000000000%	0.0000000000000000%	0.0000000000000000%	0.0000000000000000%	0.0000000000000000%	0.0000000000000000%	0.0000000000000000%	0.0000000000000000%	0.0000000000000000%	0.0000000000000000%	0.0000000000000000%	0.0000000000000000%	0.0000000000000000%	0.0000000000000000%	0.0000000000000000%	0.0000000000000000%	0.0000000000000000%	0.0000000000000000%	0.0000000000000000%	0.0000000000000000%	0.0000000000000000%	0.0000000000000000%	0.0000000000000000%	0.0000000000000000%	0.0000000000000000%	0.0000000000000000%	0.0000000000000000%	0.0000000000000000%	0.0000000000000000%	0.0000000000000000%	0.0000000000000000%	0.0000000000000000%	0.0000000000000000%	0.0000000000000000%	0.0000000000000000%	0.0000000000000000%	0.0000000000000000%	0.0000000000000000%	0.0000000000000000%	0.0000000000000000%	0.0000000000000000%	0.0000000000000000%	0.0000000000000000%	0.0000000000000000%	0.0000000000000000%	0.1149161112387960%	0.0000000000000000%	0.0000000000000000%	0.0000000000000000%
OTU1319	0.0000000000000000%	0.0919328889910365%	0.0919328889910365%	0.0000000000000000%	0.0689496667432774%	0.1378993334865550%	0.9652953344058840%	0.0000000000000000%	0.0000000000000000%	0.7814295564238110%	0.0919328889910365%	0.0000000000000000%	0.0000000000000000%	0.8273960009193290%	0.0000000000000000%	0.0000000000000000%	1.0572282233969200%	0.0000000000000000%	0.0000000000000000%	0.0000000000000000%	0.7814295564238110%	1.1721443346357200%	0.0000000000000000%	1.6318087795909000%	1.1951275568834800%	0.0000000000000000%	0.8733624454148470%	1.2870604458745100%	0.0000000000000000%	0.3217651114686280%	0.0000000000000000%	0.0000000000000000%	0.9423121121581250%	0.5975637784417380%	0.0000000000000000%	0.0000000000000000%	0.0000000000000000%	0.0000000000000000%	0.0000000000000000%	0.0000000000000000%	0.0000000000000000%	0.0000000000000000%	0.0000000000000000%	0.0000000000000000%	0.0000000000000000%	0.0000000000000000%	0.0000000000000000%	0.0000000000000000%	0.0000000000000000%
OTU132	0.0000000000000000%	0.0000000000000000%	0.0000000000000000%	0.0000000000000000%	0.0000000000000000%	0.0000000000000000%	0.0000000000000000%	0.0000000000000000%	0.0000000000000000%	0.0000000000000000%	0.0000000000000000%	0.0000000000000000%	0.0000000000000000%	0.0000000000000000%	0.0000000000000000%	0.0000000000000000%	0.0000000000000000%	0.0000000000000000%	0.0000000000000000%	0.0000000000000000%	0.0000000000000000%	0.0000000000000000%	0.0000000000000000%	0.0000000000000000%	0.0000000000000000%	0.0000000000000000%	0.0000000000000000%	0.0000000000000000%	0.0000000000000000%	0.0000000000000000%	0.0000000000000000%	0.0000000000000000%	0.0000000000000000%	0.0000000000000000%	0.0000000000000000%	0.0000000000000000%	0.0000000000000000%	0.0000000000000000%	0.0000000000000000%	0.0000000000000000%	0.0000000000000000%	0.0000000000000000%	0.0000000000000000%	0.0000000000000000%	0.0000000000000000%	0.1149161112387960%	0.0000000000000000%	0.0000000000000000%	0.0000000000000000%
OTU1320	0.0000000000000000%	0.0000000000000000%	0.0000000000000000%	0.0000000000000000%	0.0000000000000000%	0.0000000000000000%	0.0000000000000000%	0.0000000000000000%	0.0000000000000000%	0.0000000000000000%	0.0000000000000000%	0.0000000000000000%	0.0000000000000000%	0.0000000000000000%	0.0000000000000000%	0.0000000000000000%	0.0000000000000000%	0.0000000000000000%	0.0000000000000000%	0.0000000000000000%	0.0000000000000000%	0.0000000000000000%	0.0000000000000000%	0.0000000000000000%	0.0000000000000000%	0.0000000000000000%	0.0000000000000000%	0.0000000000000000%	0.0000000000000000%	0.0000000000000000%	0.0000000000000000%	0.0000000000000000%	0.0000000000000000%	0.0000000000000000%	0.0000000000000000%	0.0000000000000000%	0.0000000000000000%	0.0000000000000000%	0.0000000000000000%	0.0000000000000000%	0.0000000000000000%	0.0000000000000000%	0.0000000000000000%	0.0000000000000000%	0.0000000000000000%	0.0000000000000000%	0.0000000000000000%	0.0000000000000000%	0.0229832222477591%
OTU1321	0.0000000000000000%	0.0000000000000000%	0.0000000000000000%	0.0000000000000000%	0.0000000000000000%	0.0000000000000000%	0.0000000000000000%	0.0000000000000000%	0.0000000000000000%	0.0000000000000000%	0.0000000000000000%	0.0000000000000000%	0.0000000000000000%	0.0000000000000000%	0.0000000000000000%	0.0000000000000000%	0.0000000000000000%	0.0000000000000000%	0.0000000000000000%	0.0000000000000000%	0.0000000000000000%	0.0000000000000000%	0.0000000000000000%	0.0000000000000000%	0.0000000000000000%	0.0000000000000000%	0.0000000000000000%	0.0000000000000000%	0.0000000000000000%	0.0000000000000000%	0.0000000000000000%	0.0000000000000000%	0.0000000000000000%	0.0000000000000000%	0.0000000000000000%	0.0000000000000000%	0.0000000000000000%	0.0000000000000000%	0.0000000000000000%	0.0000000000000000%	0.0000000000000000%	0.0000000000000000%	0.0000000000000000%	0.0000000000000000%	0.0000000000000000%	0.0459664444955183%	0.0000000000000000%	0.0000000000000000%	0.0000000000000000%
OTU1322	0.0000000000000000%	0.0000000000000000%	0.0000000000000000%	0.6665134451850150%	0.0000000000000000%	0.0229832222477591%	0.0000000000000000%	0.4596644449551830%	0.2528154447253500%	0.0000000000000000%	0.0000000000000000%	0.0919328889910365%	0.0229832222477591%	0.0000000000000000%	0.1149161112387960%	0.1838657779820730%	0.0000000000000000%	0.5286141116984600%	0.3907147782119050%	0.3677315559641460%	0.0000000000000000%	0.0000000000000000%	0.1608825557343140%	0.0000000000000000%	0.0000000000000000%	0.0459664444955183%	0.0000000000000000%	0.0000000000000000%	0.3447483337163870%	0.0000000000000000%	0.0000000000000000%	0.2757986669731100%	0.0000000000000000%	0.0000000000000000%	0.1149161112387960%	0.2068490002298320%	0.1838657779820730%	0.1149161112387960%	0.1608825557343140%	0.2757986669731100%	0.4596644449551830%	0.0000000000000000%	0.0000000000000000%	0.0000000000000000%	0.0000000000000000%	0.0000000000000000%	0.9423121121581250%	0.3217651114686280%	0.0000000000000000%
OTU1323	0.0000000000000000%	0.0000000000000000%	0.0000000000000000%	0.0000000000000000%	0.0000000000000000%	0.0000000000000000%	0.0000000000000000%	0.0000000000000000%	0.0000000000000000%	0.0000000000000000%	0.0000000000000000%	0.0000000000000000%	0.0000000000000000%	0.0000000000000000%	0.0000000000000000%	0.0000000000000000%	0.0000000000000000%	0.0000000000000000%	0.0000000000000000%	0.0000000000000000%	0.0000000000000000%	0.0000000000000000%	0.0000000000000000%	0.0000000000000000%	0.0000000000000000%	0.0000000000000000%	0.0000000000000000%	0.0000000000000000%	0.0000000000000000%	0.0000000000000000%	0.0000000000000000%	0.0000000000000000%	0.0000000000000000%	0.0000000000000000%	0.0000000000000000%	0.0000000000000000%	0.0000000000000000%	0.0000000000000000%	0.0000000000000000%	0.0000000000000000%	0.0000000000000000%	0.0000000000000000%	0.0000000000000000%	0.0000000000000000%	0.0000000000000000%	0.0000000000000000%	0.9882785566536430%	0.0229832222477591%	0.0000000000000000%
OTU1324	0.0000000000000000%	0.0000000000000000%	0.0000000000000000%	0.0000000000000000%	0.0000000000000000%	0.0000000000000000%	0.0000000000000000%	0.0000000000000000%	0.0000000000000000%	0.0000000000000000%	0.0000000000000000%	0.0000000000000000%	0.0000000000000000%	0.0000000000000000%	0.0000000000000000%	0.0000000000000000%	0.0000000000000000%	0.0000000000000000%	0.0000000000000000%	0.0000000000000000%	0.0000000000000000%	0.0000000000000000%	0.0000000000000000%	0.0000000000000000%	0.0000000000000000%	0.0000000000000000%	0.0000000000000000%	0.0000000000000000%	0.0000000000000000%	0.0000000000000000%	0.0000000000000000%	0.0000000000000000%	0.0000000000000000%	0.0000000000000000%	0.0000000000000000%	0.0000000000000000%	0.0000000000000000%	0.0000000000000000%	0.0000000000000000%	0.0000000000000000%	0.0000000000000000%	0.0000000000000000%	0.0000000000000000%	0.0000000000000000%	0.0000000000000000%	0.0000000000000000%	0.0000000000000000%	0.1838657779820730%	0.0000000000000000%
OTU1325	0.0000000000000000%	0.0000000000000000%	0.0000000000000000%	0.0000000000000000%	0.0000000000000000%	0.0000000000000000%	0.0000000000000000%	0.0000000000000000%	0.0000000000000000%	0.0000000000000000%	0.0000000000000000%	0.0000000000000000%	0.0000000000000000%	0.0000000000000000%	0.0000000000000000%	0.0459664444955183%	0.0000000000000000%	0.0229832222477591%	0.0000000000000000%	0.0000000000000000%	0.0000000000000000%	0.0000000000000000%	0.0000000000000000%	0.0000000000000000%	0.0000000000000000%	0.0000000000000000%	0.0000000000000000%	0.0000000000000000%	0.0229832222477591%	0.0000000000000000%	0.0000000000000000%	0.0000000000000000%	0.0000000000000000%	0.0000000000000000%	0.0229832222477591%	0.0000000000000000%	0.0000000000000000%	0.0000000000000000%	0.0000000000000000%	0.0459664444955183%	0.0000000000000000%	0.0000000000000000%	0.0000000000000000%	0.0000000000000000%	0.0000000000000000%	0.0000000000000000%	0.0459664444955183%	0.0459664444955183%	0.0000000000000000%
OTU1326	0.0000000000000000%	0.0000000000000000%	0.0000000000000000%	0.0000000000000000%	0.0000000000000000%	0.0000000000000000%	0.0000000000000000%	0.1149161112387960%	0.0000000000000000%	0.0000000000000000%	0.0000000000000000%	0.0000000000000000%	0.0000000000000000%	0.0000000000000000%	0.0000000000000000%	0.0000000000000000%	0.0000000000000000%	0.0000000000000000%	0.0000000000000000%	0.0000000000000000%	0.0000000000000000%	0.0000000000000000%	0.0000000000000000%	0.0000000000000000%	0.0000000000000000%	0.0000000000000000%	0.0000000000000000%	0.0000000000000000%	0.0000000000000000%	0.0000000000000000%	0.0000000000000000%	0.0000000000000000%	0.0000000000000000%	0.0000000000000000%	0.0000000000000000%	0.0000000000000000%	0.0000000000000000%	0.0000000000000000%	0.0000000000000000%	0.0229832222477591%	0.0000000000000000%	0.0000000000000000%	0.0000000000000000%	0.0000000000000000%	0.0000000000000000%	0.0000000000000000%	0.0000000000000000%	0.0000000000000000%	0.0000000000000000%
OTU1327	0.0000000000000000%	0.0000000000000000%	0.0000000000000000%	0.0000000000000000%	0.0000000000000000%	0.0000000000000000%	0.0000000000000000%	0.0000000000000000%	0.0000000000000000%	0.0000000000000000%	0.0000000000000000%	0.0229832222477591%	0.0000000000000000%	0.0000000000000000%	0.0000000000000000%	0.0000000000000000%	0.0000000000000000%	0.0000000000000000%	0.0000000000000000%	0.0000000000000000%	0.0000000000000000%	0.0000000000000000%	0.0000000000000000%	0.0000000000000000%	0.0000000000000000%	0.0000000000000000%	0.0000000000000000%	0.0000000000000000%	0.0000000000000000%	0.0000000000000000%	0.0000000000000000%	0.0000000000000000%	0.0000000000000000%	0.0000000000000000%	0.0000000000000000%	0.0000000000000000%	0.0000000000000000%	0.0000000000000000%	0.0000000000000000%	0.0000000000000000%	0.0000000000000000%	0.0000000000000000%	0.0000000000000000%	0.0000000000000000%	0.0000000000000000%	0.0000000000000000%	0.0000000000000000%	0.0000000000000000%	0.0000000000000000%
OTU1328	0.0000000000000000%	0.0000000000000000%	0.0000000000000000%	0.0000000000000000%	0.0000000000000000%	0.0000000000000000%	0.0000000000000000%	0.0689496667432774%	0.1149161112387960%	0.0000000000000000%	0.0000000000000000%	0.0459664444955183%	0.0689496667432774%	0.0000000000000000%	0.1378993334865550%	0.0000000000000000%	0.0000000000000000%	0.0919328889910365%	0.1149161112387960%	0.0459664444955183%	0.0000000000000000%	0.0000000000000000%	0.0229832222477591%	0.0000000000000000%	0.0000000000000000%	0.0000000000000000%	0.0000000000000000%	0.0000000000000000%	0.0689496667432774%	0.0000000000000000%	0.0000000000000000%	0.1378993334865550%	0.0000000000000000%	0.0000000000000000%	0.0000000000000000%	0.0000000000000000%	0.0000000000000000%	0.0459664444955183%	0.0229832222477591%	0.0229832222477591%	0.0000000000000000%	0.0000000000000000%	0.0000000000000000%	0.0000000000000000%	0.0000000000000000%	0.0000000000000000%	0.0459664444955183%	0.0919328889910365%	0.0000000000000000%
OTU1329	0.0000000000000000%	0.0000000000000000%	0.0000000000000000%	0.0000000000000000%	0.0000000000000000%	0.0000000000000000%	0.0000000000000000%	6.4812686738680800%	0.0000000000000000%	0.0000000000000000%	0.0000000000000000%	0.0000000000000000%	0.0000000000000000%	0.0000000000000000%	0.0000000000000000%	0.7124798896805330%	0.0000000000000000%	0.0000000000000000%	0.1378993334865550%	0.5056308894507010%	0.0000000000000000%	0.0000000000000000%	0.2068490002298320%	0.0000000000000000%	0.0000000000000000%	0.6205470006894970%	0.0000000000000000%	0.0000000000000000%	0.9193288899103650%	0.0000000000000000%	0.0000000000000000%	0.0229832222477591%	0.0000000000000000%	0.0000000000000000%	0.2528154447253500%	0.0000000000000000%	0.0000000000000000%	0.0000000000000000%	0.9882785566536430%	0.0000000000000000%	0.0000000000000000%	0.0000000000000000%	0.0000000000000000%	0.0000000000000000%	0.0000000000000000%	0.0000000000000000%	0.3677315559641460%	0.0000000000000000%	0.0000000000000000%
OTU133	0.0000000000000000%	0.0000000000000000%	0.0000000000000000%	0.0000000000000000%	0.0000000000000000%	0.0000000000000000%	0.0000000000000000%	0.0000000000000000%	0.0000000000000000%	0.0000000000000000%	0.0000000000000000%	0.0000000000000000%	0.0000000000000000%	0.0000000000000000%	0.5745805561939780%	0.0000000000000000%	0.0000000000000000%	0.0000000000000000%	0.0000000000000000%	0.0000000000000000%	0.0000000000000000%	0.0000000000000000%	0.0000000000000000%	0.0000000000000000%	0.0000000000000000%	0.0000000000000000%	0.0000000000000000%	0.0000000000000000%	0.0229832222477591%	0.0000000000000000%	0.0000000000000000%	0.0000000000000000%	0.0000000000000000%	0.0000000000000000%	0.0000000000000000%	0.0229832222477591%	0.0000000000000000%	0.0000000000000000%	0.0000000000000000%	0.0000000000000000%	0.1838657779820730%	0.0000000000000000%	0.0000000000000000%	0.0000000000000000%	0.0000000000000000%	0.0000000000000000%	0.0000000000000000%	0.0000000000000000%	0.0000000000000000%
OTU1330	0.0000000000000000%	0.0000000000000000%	0.0000000000000000%	0.0000000000000000%	0.0000000000000000%	0.0000000000000000%	0.0000000000000000%	0.0000000000000000%	0.0000000000000000%	0.0000000000000000%	0.0000000000000000%	0.0000000000000000%	0.0000000000000000%	0.0000000000000000%	0.0000000000000000%	0.0000000000000000%	0.0000000000000000%	0.0000000000000000%	0.0000000000000000%	0.0000000000000000%	0.0000000000000000%	0.0000000000000000%	0.0000000000000000%	0.0000000000000000%	0.0000000000000000%	0.0000000000000000%	0.0000000000000000%	0.0000000000000000%	0.0000000000000000%	0.0000000000000000%	0.0000000000000000%	0.0000000000000000%	0.0000000000000000%	0.0000000000000000%	0.0229832222477591%	0.0000000000000000%	0.0000000000000000%	0.0000000000000000%	0.0689496667432774%	0.0000000000000000%	0.0000000000000000%	0.0000000000000000%	0.0000000000000000%	0.0000000000000000%	0.0000000000000000%	0.0000000000000000%	0.0000000000000000%	0.0000000000000000%	0.0000000000000000%
OTU1331	0.0000000000000000%	0.0000000000000000%	0.0000000000000000%	0.0229832222477591%	0.0000000000000000%	0.0000000000000000%	0.0000000000000000%	0.0000000000000000%	0.0229832222477591%	0.0000000000000000%	0.0000000000000000%	0.0000000000000000%	0.0000000000000000%	0.0000000000000000%	0.0229832222477591%	0.0000000000000000%	0.0000000000000000%	0.0459664444955183%	0.0000000000000000%	0.0919328889910365%	0.0229832222477591%	0.0000000000000000%	0.0000000000000000%	0.0000000000000000%	0.0000000000000000%	0.0000000000000000%	0.0000000000000000%	0.0000000000000000%	0.0229832222477591%	0.0000000000000000%	0.0229832222477591%	0.0000000000000000%	0.0000000000000000%	0.0000000000000000%	0.0000000000000000%	0.0689496667432774%	0.0229832222477591%	0.0000000000000000%	0.0000000000000000%	0.0000000000000000%	0.0000000000000000%	0.0000000000000000%	0.0000000000000000%	0.0000000000000000%	0.0000000000000000%	0.0000000000000000%	0.0000000000000000%	0.0000000000000000%	0.0000000000000000%
OTU1332	0.0000000000000000%	0.1838657779820730%	0.0000000000000000%	0.0000000000000000%	0.0689496667432774%	0.1838657779820730%	0.0000000000000000%	0.0000000000000000%	0.0000000000000000%	0.0000000000000000%	0.0000000000000000%	0.0000000000000000%	0.0000000000000000%	0.0000000000000000%	0.0000000000000000%	0.0000000000000000%	0.0000000000000000%	0.0000000000000000%	0.0000000000000000%	0.0000000000000000%	0.0000000000000000%	0.0000000000000000%	0.0000000000000000%	0.0000000000000000%	0.0000000000000000%	0.0000000000000000%	0.0000000000000000%	0.0000000000000000%	0.0000000000000000%	0.0000000000000000%	0.0000000000000000%	0.0000000000000000%	0.0000000000000000%	0.0000000000000000%	0.0000000000000000%	0.0000000000000000%	0.0000000000000000%	0.0000000000000000%	0.0000000000000000%	0.0000000000000000%	0.0000000000000000%	0.0000000000000000%	0.0000000000000000%	0.0000000000000000%	0.0000000000000000%	0.0000000000000000%	0.0000000000000000%	0.0000000000000000%	0.0000000000000000%
OTU1333	0.0229832222477591%	0.2528154447253500%	0.0459664444955183%	0.0000000000000000%	0.0689496667432774%	0.3907147782119050%	0.0000000000000000%	0.0000000000000000%	0.0000000000000000%	0.0000000000000000%	0.0919328889910365%	0.0000000000000000%	0.0000000000000000%	0.0000000000000000%	0.0000000000000000%	0.0000000000000000%	0.0000000000000000%	0.0000000000000000%	0.0000000000000000%	0.0000000000000000%	0.0000000000000000%	0.0000000000000000%	0.0000000000000000%	0.0000000000000000%	0.0000000000000000%	0.0000000000000000%	0.0000000000000000%	0.0000000000000000%	0.0000000000000000%	0.0000000000000000%	0.0000000000000000%	0.0000000000000000%	0.0229832222477591%	0.0000000000000000%	0.0000000000000000%	0.0000000000000000%	0.0000000000000000%	0.0000000000000000%	0.0000000000000000%	0.0000000000000000%	0.0000000000000000%	0.0000000000000000%	0.0000000000000000%	0.0000000000000000%	0.0000000000000000%	0.0000000000000000%	0.0000000000000000%	0.0000000000000000%	0.0000000000000000%
OTU1334	0.0459664444955183%	0.0000000000000000%	0.0000000000000000%	0.0000000000000000%	0.0000000000000000%	0.0000000000000000%	0.0000000000000000%	0.0000000000000000%	0.0000000000000000%	0.0000000000000000%	0.0000000000000000%	0.0000000000000000%	0.0000000000000000%	0.0000000000000000%	0.0000000000000000%	0.0000000000000000%	0.0000000000000000%	0.0000000000000000%	0.0000000000000000%	0.0000000000000000%	0.0000000000000000%	0.0000000000000000%	0.0000000000000000%	0.0000000000000000%	0.0000000000000000%	0.0000000000000000%	0.0000000000000000%	0.0000000000000000%	0.0000000000000000%	0.0000000000000000%	0.0000000000000000%	0.0000000000000000%	0.0000000000000000%	0.0000000000000000%	0.0000000000000000%	0.0000000000000000%	0.0000000000000000%	0.0000000000000000%	0.0000000000000000%	0.0000000000000000%	0.0000000000000000%	0.0000000000000000%	0.0000000000000000%	0.0000000000000000%	0.0000000000000000%	0.0000000000000000%	0.0000000000000000%	0.0000000000000000%	0.0000000000000000%
OTU1335	0.0000000000000000%	0.1378993334865550%	0.0229832222477591%	0.0000000000000000%	0.0459664444955183%	0.2298322224775910%	0.0000000000000000%	0.0000000000000000%	0.0000000000000000%	0.0000000000000000%	0.0000000000000000%	0.0000000000000000%	0.0000000000000000%	0.0000000000000000%	0.0000000000000000%	0.0000000000000000%	0.0000000000000000%	0.0000000000000000%	0.0000000000000000%	0.0000000000000000%	0.0000000000000000%	0.0000000000000000%	0.0000000000000000%	0.0000000000000000%	0.0000000000000000%	0.0000000000000000%	0.0000000000000000%	0.0000000000000000%	0.0000000000000000%	0.0000000000000000%	0.0000000000000000%	0.0000000000000000%	0.0000000000000000%	0.0000000000000000%	0.0000000000000000%	0.0000000000000000%	0.0000000000000000%	0.0000000000000000%	0.0000000000000000%	0.0000000000000000%	0.0000000000000000%	0.0000000000000000%	0.0000000000000000%	0.0000000000000000%	0.0000000000000000%	0.0000000000000000%	0.0000000000000000%	0.0000000000000000%	0.0000000000000000%
OTU1336	0.0000000000000000%	0.0689496667432774%	0.2298322224775910%	0.0000000000000000%	0.1378993334865550%	0.0229832222477591%	0.0000000000000000%	0.0000000000000000%	0.0000000000000000%	0.0229832222477591%	0.1149161112387960%	0.0000000000000000%	0.0000000000000000%	0.0229832222477591%	0.0000000000000000%	0.0000000000000000%	0.0000000000000000%	0.0000000000000000%	0.0000000000000000%	0.0000000000000000%	0.0000000000000000%	0.0000000000000000%	0.0000000000000000%	0.1838657779820730%	0.2298322224775910%	0.0000000000000000%	0.0229832222477591%	0.0000000000000000%	0.0000000000000000%	0.2068490002298320%	0.0000000000000000%	0.0000000000000000%	0.1378993334865550%	0.0229832222477591%	0.0000000000000000%	0.0000000000000000%	0.0000000000000000%	0.0000000000000000%	0.0000000000000000%	0.0000000000000000%	0.0000000000000000%	0.0000000000000000%	0.0459664444955183%	0.0000000000000000%	0.0000000000000000%	0.0000000000000000%	0.0000000000000000%	0.0000000000000000%	0.0000000000000000%
OTU1337	0.0000000000000000%	0.1838657779820730%	0.1378993334865550%	0.0000000000000000%	0.0919328889910365%	0.1378993334865550%	0.0000000000000000%	0.0000000000000000%	0.0000000000000000%	0.0229832222477591%	0.1149161112387960%	0.0000000000000000%	0.0000000000000000%	0.0229832222477591%	0.0000000000000000%	0.0000000000000000%	0.0000000000000000%	0.0000000000000000%	0.0000000000000000%	0.0000000000000000%	0.0000000000000000%	0.0000000000000000%	0.0000000000000000%	0.0459664444955183%	0.0229832222477591%	0.0000000000000000%	0.0000000000000000%	0.0229832222477591%	0.0000000000000000%	0.0229832222477591%	0.0000000000000000%	0.0000000000000000%	0.0000000000000000%	0.0229832222477591%	0.0000000000000000%	0.0000000000000000%	0.0000000000000000%	0.0000000000000000%	0.0000000000000000%	0.0000000000000000%	0.0000000000000000%	0.0000000000000000%	0.0000000000000000%	0.0000000000000000%	0.0000000000000000%	0.0000000000000000%	0.0000000000000000%	0.0000000000000000%	0.0000000000000000%
OTU1338	0.0000000000000000%	0.0459664444955183%	0.0229832222477591%	0.0000000000000000%	0.0689496667432774%	0.1149161112387960%	0.0000000000000000%	0.0000000000000000%	0.0000000000000000%	0.0459664444955183%	0.0919328889910365%	0.0000000000000000%	0.0000000000000000%	0.0000000000000000%	0.0000000000000000%	0.0000000000000000%	0.0000000000000000%	0.0000000000000000%	0.0000000000000000%	0.0000000000000000%	0.0000000000000000%	0.0000000000000000%	0.0000000000000000%	0.0000000000000000%	0.0000000000000000%	0.0000000000000000%	0.0000000000000000%	0.0459664444955183%	0.0000000000000000%	0.0000000000000000%	0.0000000000000000%	0.0000000000000000%	0.0000000000000000%	0.0000000000000000%	0.0000000000000000%	0.0000000000000000%	0.0000000000000000%	0.0000000000000000%	0.0000000000000000%	0.0000000000000000%	0.0000000000000000%	0.0000000000000000%	0.0229832222477591%	0.0000000000000000%	0.0000000000000000%	0.0000000000000000%	0.0000000000000000%	0.0000000000000000%	0.0000000000000000%
OTU1339	0.0000000000000000%	0.0000000000000000%	0.0000000000000000%	0.3907147782119050%	0.0000000000000000%	0.0000000000000000%	0.0000000000000000%	0.1608825557343140%	0.0000000000000000%	0.0000000000000000%	0.0000000000000000%	0.0000000000000000%	0.2528154447253500%	0.0000000000000000%	0.9652953344058840%	0.3677315559641460%	0.0000000000000000%	0.0000000000000000%	0.0229832222477591%	0.6205470006894970%	0.0000000000000000%	0.0000000000000000%	1.5398758905998600%	0.0000000000000000%	0.0000000000000000%	0.0229832222477591%	0.0000000000000000%	0.0000000000000000%	0.8273960009193290%	0.0000000000000000%	2.6200873362445400%	1.2410940013789900%	0.0000000000000000%	0.0000000000000000%	0.1378993334865550%	0.5515973339462190%	0.8273960009193290%	0.0000000000000000%	0.9652953344058840%	0.0000000000000000%	0.5515973339462190%	0.0000000000000000%	0.0000000000000000%	0.0000000000000000%	0.0000000000000000%	0.0000000000000000%	0.0229832222477591%	0.0000000000000000%	0.0000000000000000%
OTU134	0.0000000000000000%	0.1608825557343140%	0.0000000000000000%	0.0000000000000000%	0.1149161112387960%	0.2528154447253500%	0.0000000000000000%	0.0000000000000000%	0.0000000000000000%	0.0000000000000000%	0.0000000000000000%	0.0000000000000000%	0.0000000000000000%	0.0000000000000000%	0.0000000000000000%	0.0000000000000000%	0.0000000000000000%	0.0000000000000000%	0.0000000000000000%	0.0000000000000000%	0.0000000000000000%	0.0000000000000000%	0.0000000000000000%	0.0000000000000000%	0.0000000000000000%	0.0000000000000000%	0.0000000000000000%	0.0000000000000000%	0.0000000000000000%	0.0000000000000000%	0.0000000000000000%	0.0000000000000000%	0.0000000000000000%	0.0000000000000000%	0.0000000000000000%	0.0000000000000000%	0.0000000000000000%	0.0000000000000000%	0.0000000000000000%	0.0000000000000000%	0.0000000000000000%	0.0000000000000000%	0.0000000000000000%	0.0000000000000000%	0.0000000000000000%	0.0000000000000000%	0.0000000000000000%	0.0000000000000000%	0.0000000000000000%
OTU1340	0.0229832222477591%	0.0459664444955183%	0.0689496667432774%	0.0000000000000000%	0.0000000000000000%	0.0229832222477591%	0.0000000000000000%	0.0000000000000000%	0.0000000000000000%	0.0000000000000000%	0.1149161112387960%	0.0000000000000000%	0.0000000000000000%	0.0000000000000000%	0.0000000000000000%	0.0000000000000000%	0.0000000000000000%	0.0000000000000000%	0.0000000000000000%	0.0000000000000000%	0.0000000000000000%	0.0000000000000000%	0.0000000000000000%	0.1149161112387960%	0.0229832222477591%	0.0000000000000000%	0.0000000000000000%	0.0229832222477591%	0.0000000000000000%	0.0229832222477591%	0.0000000000000000%	0.0000000000000000%	0.1378993334865550%	0.0229832222477591%	0.0000000000000000%	0.0000000000000000%	0.0000000000000000%	0.0000000000000000%	0.0000000000000000%	0.0000000000000000%	0.0000000000000000%	0.0000000000000000%	0.0000000000000000%	0.0000000000000000%	0.0000000000000000%	0.0000000000000000%	0.0000000000000000%	0.0000000000000000%	0.0000000000000000%
OTU1341	0.0000000000000000%	0.0000000000000000%	0.2298322224775910%	0.0000000000000000%	0.0229832222477591%	0.0000000000000000%	0.0000000000000000%	0.0000000000000000%	0.0000000000000000%	0.0000000000000000%	0.1838657779820730%	0.0000000000000000%	0.0000000000000000%	0.0000000000000000%	0.0000000000000000%	0.0000000000000000%	0.0000000000000000%	0.0000000000000000%	0.0000000000000000%	0.0000000000000000%	0.0000000000000000%	0.0000000000000000%	0.0000000000000000%	0.0000000000000000%	0.0000000000000000%	0.0000000000000000%	0.0000000000000000%	0.0000000000000000%	0.0000000000000000%	0.0919328889910365%	0.0000000000000000%	0.0000000000000000%	0.0000000000000000%	0.0000000000000000%	0.0000000000000000%	0.0000000000000000%	0.0000000000000000%	0.0000000000000000%	0.0000000000000000%	0.0000000000000000%	0.0000000000000000%	0.0000000000000000%	0.0000000000000000%	0.0000000000000000%	0.0000000000000000%	0.0000000000000000%	0.0000000000000000%	0.0000000000000000%	0.0000000000000000%
OTU1342	0.0000000000000000%	0.0000000000000000%	0.2298322224775910%	0.0000000000000000%	0.0459664444955183%	0.0000000000000000%	0.0000000000000000%	0.0000000000000000%	0.0000000000000000%	0.0459664444955183%	0.0229832222477591%	0.0000000000000000%	0.0000000000000000%	0.0000000000000000%	0.0000000000000000%	0.0000000000000000%	0.0000000000000000%	0.0000000000000000%	0.0000000000000000%	0.0000000000000000%	0.0229832222477591%	0.0000000000000000%	0.0000000000000000%	0.1378993334865550%	0.0689496667432774%	0.0000000000000000%	0.0000000000000000%	0.0000000000000000%	0.0000000000000000%	0.0919328889910365%	0.0000000000000000%	0.0000000000000000%	0.0919328889910365%	0.1608825557343140%	0.0000000000000000%	0.0000000000000000%	0.0000000000000000%	0.0000000000000000%	0.0000000000000000%	0.0000000000000000%	0.0000000000000000%	0.0000000000000000%	0.0000000000000000%	0.0000000000000000%	0.0000000000000000%	0.0000000000000000%	0.0000000000000000%	0.0000000000000000%	0.0000000000000000%
OTU1343	0.0000000000000000%	0.0000000000000000%	0.0229832222477591%	0.0000000000000000%	0.0229832222477591%	0.0000000000000000%	0.0000000000000000%	0.0000000000000000%	0.0000000000000000%	0.0000000000000000%	0.0459664444955183%	0.0000000000000000%	0.0000000000000000%	0.0000000000000000%	0.0000000000000000%	0.0000000000000000%	0.0000000000000000%	0.0000000000000000%	0.0000000000000000%	0.0000000000000000%	0.0000000000000000%	0.0000000000000000%	0.0000000000000000%	0.0000000000000000%	0.0689496667432774%	0.0000000000000000%	0.0000000000000000%	0.0000000000000000%	0.0000000000000000%	0.1149161112387960%	0.0000000000000000%	0.0000000000000000%	0.0459664444955183%	0.0000000000000000%	0.0000000000000000%	0.0000000000000000%	0.0000000000000000%	0.0000000000000000%	0.0000000000000000%	0.0000000000000000%	0.0000000000000000%	0.0000000000000000%	0.0000000000000000%	0.0000000000000000%	0.0000000000000000%	0.0000000000000000%	0.0000000000000000%	0.0000000000000000%	0.0000000000000000%
OTU1344	0.0000000000000000%	0.0000000000000000%	0.0919328889910365%	0.0000000000000000%	0.0229832222477591%	0.0000000000000000%	0.3447483337163870%	0.0000000000000000%	0.0000000000000000%	0.2528154447253500%	0.0000000000000000%	0.0000000000000000%	0.0000000000000000%	0.4136980004596640%	0.0000000000000000%	0.0000000000000000%	0.3217651114686280%	0.0000000000000000%	0.0000000000000000%	0.0000000000000000%	0.3447483337163870%	0.1608825557343140%	0.0000000000000000%	0.0000000000000000%	0.0000000000000000%	0.0000000000000000%	0.2987818892208690%	0.1608825557343140%	0.0000000000000000%	0.0000000000000000%	0.0000000000000000%	0.0000000000000000%	0.0000000000000000%	0.0000000000000000%	0.0000000000000000%	0.0000000000000000%	0.0000000000000000%	0.0000000000000000%	0.0000000000000000%	0.0000000000000000%	0.0000000000000000%	0.0000000000000000%	0.0000000000000000%	0.0000000000000000%	0.0000000000000000%	0.0000000000000000%	0.0000000000000000%	0.0000000000000000%	0.0000000000000000%
OTU1345	0.0229832222477591%	0.0919328889910365%	0.0689496667432774%	0.0000000000000000%	0.1149161112387960%	0.1149161112387960%	0.2068490002298320%	0.0000000000000000%	0.0000000000000000%	0.1608825557343140%	0.0689496667432774%	0.0000000000000000%	0.0000000000000000%	0.2068490002298320%	0.0000000000000000%	0.0000000000000000%	0.2298322224775910%	0.0000000000000000%	0.0000000000000000%	0.0000000000000000%	0.1608825557343140%	0.1378993334865550%	0.0000000000000000%	0.8733624454148470%	0.5975637784417380%	0.0000000000000000%	0.2528154447253500%	0.2298322224775910%	0.0000000000000000%	0.0459664444955183%	0.0000000000000000%	0.0000000000000000%	0.4826476672029420%	0.0459664444955183%	0.0000000000000000%	0.0000000000000000%	0.0000000000000000%	0.0000000000000000%	0.0000000000000000%	0.0000000000000000%	0.0000000000000000%	0.0229832222477591%	0.0000000000000000%	0.0000000000000000%	0.1378993334865550%	0.0000000000000000%	0.0000000000000000%	0.0000000000000000%	0.0000000000000000%
OTU1346	0.0000000000000000%	0.0459664444955183%	0.0229832222477591%	0.0000000000000000%	0.0000000000000000%	0.0229832222477591%	0.2987818892208690%	0.0000000000000000%	0.0000000000000000%	0.2757986669731100%	0.0000000000000000%	0.0000000000000000%	0.0000000000000000%	0.5056308894507010%	0.0000000000000000%	0.0000000000000000%	0.2068490002298320%	0.0000000000000000%	0.0000000000000000%	0.0000000000000000%	0.3677315559641460%	0.1149161112387960%	0.0000000000000000%	0.0919328889910365%	0.0229832222477591%	0.0000000000000000%	0.3217651114686280%	0.3907147782119050%	0.0000000000000000%	0.0000000000000000%	0.0000000000000000%	0.0000000000000000%	0.0919328889910365%	0.0000000000000000%	0.0000000000000000%	0.0000000000000000%	0.0000000000000000%	0.0000000000000000%	0.0000000000000000%	0.0000000000000000%	0.0000000000000000%	0.0000000000000000%	0.0000000000000000%	0.0000000000000000%	0.0000000000000000%	0.0000000000000000%	0.0000000000000000%	0.0000000000000000%	0.0000000000000000%
OTU1347	0.0000000000000000%	0.0000000000000000%	0.0000000000000000%	0.0000000000000000%	0.0000000000000000%	0.0000000000000000%	0.0919328889910365%	0.0000000000000000%	0.0000000000000000%	0.0229832222477591%	0.0000000000000000%	0.0000000000000000%	0.0000000000000000%	0.1149161112387960%	0.0000000000000000%	0.0000000000000000%	0.0689496667432774%	0.0000000000000000%	0.0000000000000000%	0.0000000000000000%	0.0229832222477591%	0.0459664444955183%	0.0000000000000000%	0.0000000000000000%	0.0459664444955183%	0.0000000000000000%	0.1149161112387960%	0.0229832222477591%	0.0000000000000000%	0.1378993334865550%	0.0000000000000000%	0.0000000000000000%	0.0919328889910365%	0.0229832222477591%	0.0000000000000000%	0.0000000000000000%	0.0000000000000000%	0.0000000000000000%	0.0000000000000000%	0.0000000000000000%	0.0000000000000000%	0.0000000000000000%	0.0000000000000000%	0.0000000000000000%	0.0000000000000000%	0.0000000000000000%	0.0000000000000000%	0.0000000000000000%	0.0000000000000000%
OTU1348	0.0000000000000000%	0.0000000000000000%	0.0000000000000000%	0.0000000000000000%	0.0000000000000000%	0.0000000000000000%	0.0689496667432774%	0.0000000000000000%	0.0000000000000000%	0.0000000000000000%	0.0000000000000000%	0.0000000000000000%	0.0000000000000000%	0.0459664444955183%	0.0000000000000000%	0.0000000000000000%	0.0000000000000000%	0.0000000000000000%	0.0000000000000000%	0.0000000000000000%	0.0229832222477591%	0.0459664444955183%	0.0000000000000000%	0.0000000000000000%	0.0229832222477591%	0.0000000000000000%	0.0459664444955183%	0.0229832222477591%	0.0000000000000000%	0.0000000000000000%	0.0000000000000000%	0.0000000000000000%	0.0000000000000000%	0.0000000000000000%	0.0000000000000000%	0.0000000000000000%	0.0000000000000000%	0.0000000000000000%	0.0000000000000000%	0.0000000000000000%	0.0000000000000000%	0.0000000000000000%	0.0000000000000000%	0.0000000000000000%	0.0229832222477591%	0.0000000000000000%	0.0000000000000000%	0.0000000000000000%	0.0000000000000000%
OTU1349	0.0000000000000000%	0.0000000000000000%	0.0229832222477591%	0.0000000000000000%	0.0000000000000000%	0.0000000000000000%	1.0802114456446800%	0.0000000000000000%	0.0000000000000000%	1.1721443346357200%	0.0000000000000000%	0.0000000000000000%	0.0000000000000000%	0.7814295564238110%	0.0000000000000000%	0.0000000000000000%	1.2181107791312300%	0.0000000000000000%	0.0000000000000000%	0.0000000000000000%	1.0112617789014000%	1.2410940013789900%	0.0000000000000000%	0.0919328889910365%	0.0459664444955183%	0.0000000000000000%	1.1721443346357200%	1.2640772236267500%	0.0000000000000000%	0.1608825557343140%	0.0000000000000000%	0.0000000000000000%	0.0689496667432774%	0.2068490002298320%	0.0000000000000000%	0.0000000000000000%	0.0000000000000000%	0.0000000000000000%	0.0000000000000000%	0.0000000000000000%	0.0000000000000000%	0.0000000000000000%	0.0000000000000000%	0.0000000000000000%	0.0000000000000000%	0.0000000000000000%	0.0000000000000000%	0.0000000000000000%	0.0000000000000000%
OTU135	0.0000000000000000%	0.0000000000000000%	0.0000000000000000%	0.0000000000000000%	0.0000000000000000%	0.0000000000000000%	0.0000000000000000%	0.0000000000000000%	0.0000000000000000%	0.0000000000000000%	0.0000000000000000%	0.0000000000000000%	0.0000000000000000%	0.0000000000000000%	0.0000000000000000%	0.0000000000000000%	0.0000000000000000%	0.0000000000000000%	0.0000000000000000%	0.0000000000000000%	0.0000000000000000%	0.0229832222477591%	0.0000000000000000%	0.0000000000000000%	0.0459664444955183%	0.0000000000000000%	0.0229832222477591%	0.0000000000000000%	0.0000000000000000%	0.0229832222477591%	0.0000000000000000%	0.0000000000000000%	0.0229832222477591%	0.0229832222477591%	0.0000000000000000%	0.0000000000000000%	0.0000000000000000%	0.0000000000000000%	0.0000000000000000%	0.0000000000000000%	0.0000000000000000%	0.0000000000000000%	0.0000000000000000%	0.0000000000000000%	0.0000000000000000%	0.0000000000000000%	0.0000000000000000%	0.0000000000000000%	0.0000000000000000%
OTU1350	0.0000000000000000%	0.0000000000000000%	0.0000000000000000%	0.0229832222477591%	0.0000000000000000%	0.0000000000000000%	0.0000000000000000%	0.0000000000000000%	0.0000000000000000%	0.0000000000000000%	0.0000000000000000%	0.0689496667432774%	0.0229832222477591%	0.0000000000000000%	0.0000000000000000%	0.0000000000000000%	0.0000000000000000%	0.0459664444955183%	0.0229832222477591%	0.0000000000000000%	0.0000000000000000%	0.0000000000000000%	0.0229832222477591%	0.0000000000000000%	0.0000000000000000%	0.0229832222477591%	0.0000000000000000%	0.0000000000000000%	0.0229832222477591%	0.0000000000000000%	0.1378993334865550%	0.1378993334865550%	0.0000000000000000%	0.0000000000000000%	0.0000000000000000%	0.0000000000000000%	0.0000000000000000%	0.0000000000000000%	0.0229832222477591%	0.0000000000000000%	0.0000000000000000%	0.0000000000000000%	0.0000000000000000%	0.0000000000000000%	0.0000000000000000%	0.0000000000000000%	0.0000000000000000%	0.0000000000000000%	0.0000000000000000%
OTU1351	0.0000000000000000%	0.0000000000000000%	0.0000000000000000%	0.0000000000000000%	0.0000000000000000%	0.0000000000000000%	0.0000000000000000%	0.1149161112387960%	0.0689496667432774%	0.0000000000000000%	0.0000000000000000%	0.0000000000000000%	0.0000000000000000%	0.0000000000000000%	0.0919328889910365%	0.2068490002298320%	0.0000000000000000%	0.0000000000000000%	0.0229832222477591%	0.3217651114686280%	0.0000000000000000%	0.0000000000000000%	0.1608825557343140%	0.0000000000000000%	0.0000000000000000%	0.0689496667432774%	0.0000000000000000%	0.0000000000000000%	0.2528154447253500%	0.0000000000000000%	0.1378993334865550%	0.3217651114686280%	0.0000000000000000%	0.0000000000000000%	0.2528154447253500%	0.0000000000000000%	0.0000000000000000%	0.1608825557343140%	0.2068490002298320%	0.1149161112387960%	0.2068490002298320%	0.0000000000000000%	0.0000000000000000%	0.0000000000000000%	0.0000000000000000%	0.0000000000000000%	0.0000000000000000%	0.0000000000000000%	0.0000000000000000%
OTU1352	0.0000000000000000%	0.0000000000000000%	0.0000000000000000%	0.0229832222477591%	0.0000000000000000%	0.0000000000000000%	0.0000000000000000%	0.0459664444955183%	0.0000000000000000%	0.0000000000000000%	0.0000000000000000%	0.0000000000000000%	0.0459664444955183%	0.0000000000000000%	0.0000000000000000%	0.0000000000000000%	0.0000000000000000%	0.0919328889910365%	0.0689496667432774%	0.0000000000000000%	0.0000000000000000%	0.0000000000000000%	0.0000000000000000%	0.0000000000000000%	0.0000000000000000%	0.0459664444955183%	0.0000000000000000%	0.0000000000000000%	0.0000000000000000%	0.0000000000000000%	0.0000000000000000%	0.0000000000000000%	0.0000000000000000%	0.0000000000000000%	0.0459664444955183%	0.0229832222477591%	0.0229832222477591%	0.0229832222477591%	0.0229832222477591%	0.0000000000000000%	0.0459664444955183%	0.0000000000000000%	0.0000000000000000%	0.0000000000000000%	0.0000000000000000%	0.0000000000000000%	0.0229832222477591%	0.0229832222477591%	0.0000000000000000%
OTU1353	0.0000000000000000%	0.0000000000000000%	0.0000000000000000%	0.0000000000000000%	0.0000000000000000%	0.0000000000000000%	0.0000000000000000%	0.0229832222477591%	0.1149161112387960%	0.0000000000000000%	0.0000000000000000%	0.0229832222477591%	0.0229832222477591%	0.0000000000000000%	0.0000000000000000%	0.0000000000000000%	0.0000000000000000%	0.0000000000000000%	0.0000000000000000%	0.0459664444955183%	0.0000000000000000%	0.0000000000000000%	0.0000000000000000%	0.0000000000000000%	0.0000000000000000%	0.0000000000000000%	0.0000000000000000%	0.0000000000000000%	0.0000000000000000%	0.0000000000000000%	0.0000000000000000%	0.0000000000000000%	0.0000000000000000%	0.0000000000000000%	0.0000000000000000%	0.0229832222477591%	0.0000000000000000%	0.0000000000000000%	0.0000000000000000%	0.0000000000000000%	0.0000000000000000%	0.0000000000000000%	0.0000000000000000%	0.0000000000000000%	0.0000000000000000%	0.0000000000000000%	0.0000000000000000%	0.0000000000000000%	0.0000000000000000%
OTU1354	0.0000000000000000%	0.0000000000000000%	0.0000000000000000%	0.0000000000000000%	0.0000000000000000%	0.0000000000000000%	0.0000000000000000%	0.1149161112387960%	0.0229832222477591%	0.0000000000000000%	0.0000000000000000%	0.0000000000000000%	0.0000000000000000%	0.0000000000000000%	0.0919328889910365%	0.1149161112387960%	0.0000000000000000%	0.0229832222477591%	0.0000000000000000%	0.0000000000000000%	0.0000000000000000%	0.0000000000000000%	0.0459664444955183%	0.0000000000000000%	0.0000000000000000%	0.0459664444955183%	0.0000000000000000%	0.0000000000000000%	0.0229832222477591%	0.0000000000000000%	0.0229832222477591%	0.0000000000000000%	0.0000000000000000%	0.0000000000000000%	0.0229832222477591%	0.0000000000000000%	0.0000000000000000%	0.0229832222477591%	0.0459664444955183%	0.0000000000000000%	0.0000000000000000%	0.0000000000000000%	0.0000000000000000%	0.0000000000000000%	0.0000000000000000%	0.0000000000000000%	0.0000000000000000%	0.0000000000000000%	0.0000000000000000%
OTU1355	0.0000000000000000%	0.0000000000000000%	0.0000000000000000%	0.0000000000000000%	0.0000000000000000%	0.0000000000000000%	0.0229832222477591%	0.0000000000000000%	0.0000000000000000%	0.1149161112387960%	0.0000000000000000%	0.0000000000000000%	0.0000000000000000%	0.0000000000000000%	0.0000000000000000%	0.0000000000000000%	0.0919328889910365%	0.0000000000000000%	0.0000000000000000%	0.0000000000000000%	0.0229832222477591%	0.0229832222477591%	0.0000000000000000%	0.0000000000000000%	0.0000000000000000%	0.0000000000000000%	0.0459664444955183%	0.0000000000000000%	0.0000000000000000%	0.0000000000000000%	0.0000000000000000%	0.0000000000000000%	0.0000000000000000%	0.0000000000000000%	0.0000000000000000%	0.0000000000000000%	0.0000000000000000%	0.0000000000000000%	0.0000000000000000%	0.0000000000000000%	0.0000000000000000%	0.0000000000000000%	0.0000000000000000%	0.0000000000000000%	0.0000000000000000%	0.0000000000000000%	0.0000000000000000%	0.0000000000000000%	0.0000000000000000%
OTU1356	0.0000000000000000%	0.0000000000000000%	0.0000000000000000%	0.0000000000000000%	0.0000000000000000%	0.0000000000000000%	0.0459664444955183%	0.0000000000000000%	0.0000000000000000%	0.0459664444955183%	0.0229832222477591%	0.0000000000000000%	0.0000000000000000%	0.0229832222477591%	0.0000000000000000%	0.0000000000000000%	0.0229832222477591%	0.0000000000000000%	0.0000000000000000%	0.0000000000000000%	0.0000000000000000%	0.0229832222477591%	0.0000000000000000%	0.0229832222477591%	0.0000000000000000%	0.0000000000000000%	0.0229832222477591%	0.0229832222477591%	0.0000000000000000%	0.0000000000000000%	0.0000000000000000%	0.0000000000000000%	0.0000000000000000%	0.0000000000000000%	0.0000000000000000%	0.0000000000000000%	0.0000000000000000%	0.0000000000000000%	0.0000000000000000%	0.0000000000000000%	0.0000000000000000%	0.1608825557343140%	0.0689496667432774%	0.0459664444955183%	0.3447483337163870%	0.1378993334865550%	0.0000000000000000%	0.0000000000000000%	0.0459664444955183%
OTU1357	0.0000000000000000%	0.0000000000000000%	0.0000000000000000%	0.0000000000000000%	0.0000000000000000%	0.0000000000000000%	0.0000000000000000%	0.0000000000000000%	0.0000000000000000%	0.0000000000000000%	0.0000000000000000%	0.0000000000000000%	0.3217651114686280%	0.0000000000000000%	0.2298322224775910%	0.0000000000000000%	0.0000000000000000%	0.0000000000000000%	0.1149161112387960%	0.0000000000000000%	0.0000000000000000%	0.0000000000000000%	0.0000000000000000%	0.0000000000000000%	0.0000000000000000%	0.0000000000000000%	0.0000000000000000%	0.0000000000000000%	0.0459664444955183%	0.0000000000000000%	0.0000000000000000%	0.0000000000000000%	0.0000000000000000%	0.0000000000000000%	0.0000000000000000%	0.0229832222477591%	0.0000000000000000%	0.0229832222477591%	0.0000000000000000%	0.1149161112387960%	0.0000000000000000%	0.0000000000000000%	0.0000000000000000%	0.0000000000000000%	0.0000000000000000%	0.0000000000000000%	0.0000000000000000%	0.0000000000000000%	0.0000000000000000%
OTU1358	0.0000000000000000%	0.0000000000000000%	0.0000000000000000%	0.0229832222477591%	0.0000000000000000%	0.0000000000000000%	0.0000000000000000%	0.0000000000000000%	0.0000000000000000%	0.0000000000000000%	0.0000000000000000%	0.0229832222477591%	0.0459664444955183%	0.0000000000000000%	0.0000000000000000%	0.0000000000000000%	0.0000000000000000%	0.0000000000000000%	0.0000000000000000%	0.0000000000000000%	0.0000000000000000%	0.0000000000000000%	0.0000000000000000%	0.0000000000000000%	0.0000000000000000%	0.0000000000000000%	0.0000000000000000%	0.0000000000000000%	0.0000000000000000%	0.0000000000000000%	0.0000000000000000%	0.0000000000000000%	0.0000000000000000%	0.0000000000000000%	0.0000000000000000%	0.0000000000000000%	0.0000000000000000%	0.0000000000000000%	0.0000000000000000%	0.0000000000000000%	0.0000000000000000%	0.0000000000000000%	0.0000000000000000%	0.0000000000000000%	0.0000000000000000%	0.0000000000000000%	0.0000000000000000%	0.0000000000000000%	0.0000000000000000%
OTU1359	1.8386577798207300%	0.0000000000000000%	0.0000000000000000%	0.0000000000000000%	0.0000000000000000%	0.0000000000000000%	0.0000000000000000%	0.0000000000000000%	0.0000000000000000%	0.0000000000000000%	0.0229832222477591%	0.0000000000000000%	0.0000000000000000%	0.0459664444955183%	0.0000000000000000%	0.0000000000000000%	0.0229832222477591%	0.0000000000000000%	0.0000000000000000%	0.0000000000000000%	0.0000000000000000%	0.0000000000000000%	0.0000000000000000%	0.0459664444955183%	0.0229832222477591%	0.0000000000000000%	0.0229832222477591%	0.0000000000000000%	0.0000000000000000%	0.0229832222477591%	0.0000000000000000%	0.0000000000000000%	0.0229832222477591%	0.0229832222477591%	0.0000000000000000%	0.0000000000000000%	0.0229832222477591%	0.0000000000000000%	0.0000000000000000%	0.0000000000000000%	0.0000000000000000%	0.0459664444955183%	0.0229832222477591%	0.0000000000000000%	0.0689496667432774%	0.0229832222477591%	0.0000000000000000%	0.0000000000000000%	0.0229832222477591%
OTU136	0.0000000000000000%	0.0000000000000000%	0.0000000000000000%	0.0000000000000000%	0.0000000000000000%	0.0000000000000000%	0.0000000000000000%	0.0000000000000000%	0.0229832222477591%	0.0000000000000000%	0.0000000000000000%	0.0229832222477591%	0.0000000000000000%	0.0000000000000000%	0.0459664444955183%	0.0000000000000000%	0.0000000000000000%	0.0000000000000000%	0.0000000000000000%	0.0459664444955183%	0.0000000000000000%	0.0000000000000000%	0.0689496667432774%	0.0000000000000000%	0.0000000000000000%	0.0689496667432774%	0.0000000000000000%	0.0000000000000000%	0.0000000000000000%	0.0000000000000000%	0.0000000000000000%	0.0229832222477591%	0.0000000000000000%	0.0000000000000000%	0.0000000000000000%	0.1838657779820730%	0.0689496667432774%	0.0229832222477591%	0.0229832222477591%	0.0229832222477591%	0.0000000000000000%	0.0000000000000000%	0.0000000000000000%	0.0000000000000000%	0.0000000000000000%	0.0000000000000000%	0.0000000000000000%	0.0000000000000000%	0.0000000000000000%
OTU1360	0.0000000000000000%	0.0000000000000000%	0.0000000000000000%	0.0000000000000000%	0.0000000000000000%	0.0000000000000000%	0.0000000000000000%	0.0000000000000000%	0.0000000000000000%	0.0000000000000000%	0.0000000000000000%	0.0000000000000000%	0.0000000000000000%	0.0000000000000000%	0.0000000000000000%	0.0229832222477591%	0.0000000000000000%	0.0000000000000000%	0.0000000000000000%	0.0000000000000000%	0.0000000000000000%	0.0000000000000000%	0.0000000000000000%	0.0000000000000000%	0.0000000000000000%	0.0000000000000000%	0.0000000000000000%	0.0000000000000000%	0.0229832222477591%	0.0000000000000000%	0.0689496667432774%	0.0000000000000000%	0.0000000000000000%	0.0000000000000000%	0.0000000000000000%	0.0000000000000000%	0.0229832222477591%	0.0000000000000000%	0.0000000000000000%	0.0000000000000000%	0.0000000000000000%	0.0000000000000000%	0.0000000000000000%	0.0000000000000000%	0.0000000000000000%	0.0000000000000000%	0.0000000000000000%	0.0000000000000000%	0.0000000000000000%
OTU1361	0.0000000000000000%	0.0000000000000000%	0.0000000000000000%	0.0000000000000000%	0.0000000000000000%	0.0000000000000000%	0.0000000000000000%	0.0000000000000000%	0.0000000000000000%	0.0000000000000000%	0.0000000000000000%	0.1149161112387960%	0.0000000000000000%	0.0000000000000000%	0.0000000000000000%	0.0000000000000000%	0.0000000000000000%	0.0000000000000000%	0.0000000000000000%	0.0000000000000000%	0.0000000000000000%	0.0000000000000000%	0.0000000000000000%	0.0000000000000000%	0.0000000000000000%	0.0000000000000000%	0.0000000000000000%	0.0000000000000000%	0.0000000000000000%	0.0000000000000000%	0.0000000000000000%	0.0000000000000000%	0.0000000000000000%	0.0000000000000000%	0.0000000000000000%	0.0000000000000000%	0.0000000000000000%	0.0000000000000000%	0.0000000000000000%	0.0000000000000000%	0.0000000000000000%	0.0000000000000000%	0.0000000000000000%	0.0000000000000000%	0.0000000000000000%	0.0000000000000000%	0.0000000000000000%	0.0000000000000000%	0.0000000000000000%
OTU1362	0.0000000000000000%	0.0000000000000000%	0.0000000000000000%	0.0000000000000000%	0.0000000000000000%	0.0000000000000000%	0.0000000000000000%	0.0000000000000000%	0.0000000000000000%	0.0000000000000000%	0.0000000000000000%	0.0459664444955183%	0.0000000000000000%	0.0000000000000000%	0.0000000000000000%	0.0000000000000000%	0.0000000000000000%	0.0000000000000000%	0.0000000000000000%	0.0000000000000000%	0.0000000000000000%	0.0000000000000000%	0.0000000000000000%	0.0000000000000000%	0.0000000000000000%	0.0000000000000000%	0.0000000000000000%	0.0000000000000000%	0.0000000000000000%	0.0000000000000000%	0.0000000000000000%	0.0000000000000000%	0.0000000000000000%	0.0000000000000000%	0.0000000000000000%	0.0000000000000000%	0.0000000000000000%	0.0000000000000000%	0.0000000000000000%	0.0000000000000000%	0.0000000000000000%	0.0000000000000000%	0.0000000000000000%	0.0000000000000000%	0.0000000000000000%	0.0000000000000000%	0.0000000000000000%	0.0000000000000000%	0.0000000000000000%
OTU1363	0.0000000000000000%	0.0000000000000000%	0.0000000000000000%	0.0000000000000000%	0.0000000000000000%	0.0000000000000000%	0.0000000000000000%	0.0000000000000000%	0.0000000000000000%	0.0000000000000000%	0.0000000000000000%	0.0000000000000000%	0.0000000000000000%	0.0000000000000000%	0.0000000000000000%	0.0229832222477591%	0.0000000000000000%	0.0000000000000000%	0.0000000000000000%	0.0459664444955183%	0.0000000000000000%	0.0000000000000000%	0.0229832222477591%	0.0000000000000000%	0.0000000000000000%	0.0229832222477591%	0.0000000000000000%	0.0000000000000000%	0.0689496667432774%	0.0000000000000000%	0.0000000000000000%	0.0459664444955183%	0.0000000000000000%	0.0000000000000000%	0.0000000000000000%	0.0000000000000000%	0.0229832222477591%	0.0000000000000000%	0.0229832222477591%	0.0000000000000000%	0.0000000000000000%	0.0000000000000000%	0.0000000000000000%	0.0000000000000000%	0.0000000000000000%	0.0000000000000000%	0.0689496667432774%	0.0229832222477591%	0.0000000000000000%
OTU1364	0.0000000000000000%	0.0000000000000000%	0.0000000000000000%	0.0000000000000000%	0.0000000000000000%	0.0000000000000000%	0.0000000000000000%	0.0000000000000000%	0.0000000000000000%	0.0000000000000000%	0.0000000000000000%	0.0000000000000000%	0.0229832222477591%	0.0000000000000000%	0.0000000000000000%	0.0459664444955183%	0.0000000000000000%	0.0000000000000000%	0.0000000000000000%	0.0229832222477591%	0.0000000000000000%	0.0000000000000000%	0.0000000000000000%	0.0000000000000000%	0.0000000000000000%	0.0229832222477591%	0.0000000000000000%	0.0000000000000000%	0.0459664444955183%	0.0000000000000000%	0.0000000000000000%	0.0229832222477591%	0.0000000000000000%	0.0000000000000000%	0.0000000000000000%	0.0000000000000000%	0.0000000000000000%	0.2298322224775910%	0.1378993334865550%	0.0000000000000000%	0.0459664444955183%	0.0000000000000000%	0.0000000000000000%	0.0000000000000000%	0.0000000000000000%	0.0000000000000000%	0.0000000000000000%	0.0000000000000000%	0.0000000000000000%
OTU1365	0.0000000000000000%	0.0000000000000000%	0.0000000000000000%	0.0000000000000000%	0.0000000000000000%	0.0000000000000000%	0.0000000000000000%	0.0000000000000000%	0.0000000000000000%	0.0000000000000000%	0.0000000000000000%	0.0000000000000000%	0.1378993334865550%	0.0000000000000000%	0.0000000000000000%	0.0000000000000000%	0.0000000000000000%	0.0000000000000000%	0.0000000000000000%	0.0000000000000000%	0.0000000000000000%	0.0000000000000000%	0.0000000000000000%	0.0000000000000000%	0.0000000000000000%	0.0000000000000000%	0.0000000000000000%	0.0000000000000000%	0.0000000000000000%	0.0000000000000000%	0.0000000000000000%	0.0000000000000000%	0.0000000000000000%	0.0000000000000000%	0.0000000000000000%	0.0000000000000000%	0.0000000000000000%	0.0000000000000000%	0.0000000000000000%	0.0000000000000000%	0.0000000000000000%	0.0000000000000000%	0.0000000000000000%	0.0000000000000000%	0.0000000000000000%	0.0000000000000000%	0.0000000000000000%	0.0000000000000000%	0.0000000000000000%
[truncated: 5,806 more rows]
[truncated: 26 more columns]
